# Supplementary material for: Nonlinear Time Series Analysis of Nodulation Factor Induced Calcium Oscillations: Evidence for Deterministic Chaos?
Source: PLoS One. 2009 Aug 13;4(8):e6637. doi: 10.1371/journal.pone.0006637 (PMC2722092; doi:10.1371/journal.pone.0006637)
Supplement: Experimental Data S1 — The experimental calcium traces (0.10 MB ZIP) [file pone.0006637.s001.zip]

Archive with 31 entries (31 files):
- experimental_data/README
- experimental_data/nod1.dat
- experimental_data/nod10.dat
- experimental_data/nod10_emd.dat
- experimental_data/nod10_ma.dat
- experimental_data/nod11_emd.dat
- experimental_data/nod11_ma.dat
- experimental_data/nod12_emd.dat
- experimental_data/nod12_ma.dat
- experimental_data/nod1_emd.dat
- experimental_data/nod1_ma.dat
- experimental_data/nod2_ma.dat
- experimental_data/nod3_ma.dat
- experimental_data/nod4_emd.dat
- experimental_data/nod5_emd.dat
- experimental_data/nod5_ma.dat
- experimental_data/nod6.dat
- experimental_data/nod6_emd.dat
- experimental_data/nod6_ma.dat
- experimental_data/nod7.dat
- experimental_data/nod7_emd.dat
- experimental_data/nod7_ma.dat
- experimental_data/nod8.dat
- experimental_data/nod8_emd.dat
- experimental_data/nod8_ma.dat
- experimental_data/nod9.dat
- experimental_data/nod9_emd.dat
- experimental_data/nod9_ma.dat
- experimental_data/nod_11_12.dat
- experimental_data/nod_2_3_4.dat
- experimental_data/nod_5.dat
