# Supplementary material for: Nonlinear Time Series Analysis of Nodulation Factor Induced Calcium Oscillations: Evidence for Deterministic Chaos?
Source: PLoS One. 2009 Aug 13;4(8):e6637. doi: 10.1371/journal.pone.0006637 (PMC2722092; doi:10.1371/journal.pone.0006637)
Supplement: Experimental Data S1 — The experimental calcium traces (0.10 MB ZIP) [file pone.0006637.s001.zip › experimental_data/README]

Nonlinear Time Series Analysis Of Nodulation 
Factor Induced Calcium Oscillations: Evidence 
for Deterministic Chaos? 

Experimental Data. All files are in unix text format and have a sample 
time of 5 seconds. 

Filenames ending with _ma  have been detrended with a moving average and 
  made stationary.

Filenames ending with _emd  have been detrended with empirical mode 
  decomposition and made stationary.

Filenames without _ma or _emd files without detrended or truncation to 
  make stationary.
