# Supplementary material for: Nonlinear Time Series Analysis of Nodulation Factor Induced Calcium Oscillations: Evidence for Deterministic Chaos?
Source: PLoS One. 2009 Aug 13;4(8):e6637. doi: 10.1371/journal.pone.0006637 (PMC2722092; doi:10.1371/journal.pone.0006637)
Supplement: Experimental Data S1 — The experimental calcium traces (0.10 MB ZIP) [file pone.0006637.s001.zip › experimental_data/nod1.dat]

1.372685
1.368618
1.366890
1.355253
1.354834
1.353608
1.354491
1.349266
1.352683
1.350404
1.352926
1.383788
1.392751
1.385660
1.393332
1.400330
1.392069
1.384788
1.382401
1.376986
1.373007
1.369379
1.364131
1.363475
1.360343
1.369957
1.401008
1.401033
1.402242
1.398143
1.394683
1.390688
1.387596
1.383338
1.379273
1.376848
1.374402
1.375638
1.375439
1.408333
1.412013
1.408116
1.403292
1.394961
1.389840
1.385527
1.380348
1.376262
1.374651
1.371626
1.369646
1.368456
1.367518
1.369454
1.407817
1.411695
1.408148
1.402006
1.391166
1.386564
1.378487
1.375763
1.369120
1.364491
1.362591
1.359727
1.357809
1.356083
1.392540
1.394542
1.389218
1.381183
1.374669
1.369612
1.363876
1.360316
1.357629
1.358693
1.384537
1.382889
1.379297
1.373179
1.364947
1.363684
1.359411
1.355898
1.352879
1.353513
1.350948
1.350762
1.347984
1.349988
1.348851
1.347306
1.352149
1.390784
1.394040
1.386574
1.384751
1.378410
1.373371
1.368395
1.360011
1.357775
1.354520
1.353465
1.353471
1.350245
1.351683
1.35642
1.357269
1.385318
1.397762
1.394538
1.388474
1.380626
1.377104
1.371942
1.366797
1.368017
1.363758
1.364957
1.373748
1.370545
1.376110
1.373985
1.382397
1.414787
1.414376
1.408562
1.403508
1.395874
1.390701
1.385225
1.381731
1.379723
1.405114
1.408960
1.400843
1.395389
1.385090
1.379355
1.375738
1.375308
1.397845
1.396729
1.38686
1.380983
1.373016
1.365646
1.361603
1.358294
1.354355
1.353859
1.350976
1.352882
1.349963
1.379343
1.383193
1.379956
1.375901
1.369245
1.363535
1.359741
1.352881
1.352326
1.350695
1.359100
1.363589
1.364359
1.39811
1.407292
1.400950
1.397204
1.392797
1.38306
1.376452
1.374157
1.370482
1.367761
1.365365
1.360937
1.359778
1.359951
1.358179
1.358795
1.355114
1.355152
1.355343
1.355134
1.352039
1.354126
1.366092
1.402321
1.399057
1.395827
1.390793
1.384187
1.378295
1.371333
1.365692
1.3659
1.363001
1.361942
1.387879
1.401836
1.396282
1.389450
1.381741
1.375423
1.370900
1.367532
1.363668
1.364692
1.363785
1.360836
1.358476
1.354928
1.351202
1.352820
1.391816
1.391681
1.387700
1.380690
1.375594
1.368666
1.363538
1.359175
1.353980
1.351884
1.352118
1.35309
1.369152
1.387999
1.382752
1.374435
1.368997
1.361710
1.357844
1.354237
1.353523
1.348090
1.344053
1.343980
1.344266
1.345239
1.343992
1.369801
1.390842
1.39254
1.388866
1.381561
1.371949
1.367747
1.362558
1.362174
1.356291
1.355617
1.356503
1.356028
1.351991
1.34955
1.352287
1.348754
1.378865
1.395371
1.398325
1.390177
1.379565
1.376623
1.369318
1.360735
1.356899
1.353317
1.352098
1.350218
1.346696
1.347885
1.343709
1.346248
1.343283
1.344487
1.348022
1.384676
1.387816
1.381943
1.380353
1.373257
1.366532
1.359895
1.355818
1.352626
1.350592
1.347568
1.343240
1.342153
1.338478
1.338486
1.338281
1.362534
1.372323
1.367414
1.367789
1.363582
1.358847
1.353355
1.348604
1.342891
1.339568
1.333542
1.331051
1.330466
1.331520
1.329603
1.330763
1.328643
1.327684
1.328775
1.351107
1.365879
1.365441
1.361345
1.354629
1.363135
1.356673
1.352518
1.348110
1.343969
1.340876
1.335167
1.332912
1.332376
1.329501
1.325376
1.321518
1.322603
1.322332
1.320042
1.347062
1.358239
1.357694
1.352394
1.350261
1.345663
1.33978
1.336013
1.331983
1.326505
1.322817
1.321721
1.32045
1.319698
1.320557
1.318874
1.31658
1.317607
1.321822
1.319427
1.319758
1.338058
1.362109
1.366176
1.366383
1.362058
1.359526
1.354633
1.347793
1.344966
1.342331
1.338184
1.335145
1.334804
1.334358
1.332254
1.333688
1.331336
1.331362
1.332812
1.352529
1.364916
1.364169
1.363019
1.358448
1.352479
1.346426
1.338472
1.335307
1.331064
1.329679
1.326602
1.325721
1.323222
1.321875
1.321609
1.343796
1.358097
1.35825
1.355506
1.350608
1.347068
1.34081
1.333972
1.328937
1.327260
1.321237
1.320978
1.316828
1.317765
1.317679
1.314572
1.324756
1.348313
1.349127
1.349148
1.343211
1.339089
1.333380
1.331447
1.328094
1.324853
1.324379
1.323389
1.321076
1.318813
1.321228
1.318382
1.347636
1.354700
1.350720
1.343740
1.338201
1.329253
1.324369
1.320534
1.315555
1.312655
1.314190
1.310134
1.307742
1.305847
1.306524
1.330777
1.335238
1.332373
1.331134
1.328220
1.324049
1.317283
1.316481
1.311586
1.310594
1.309738
1.307016
1.305893
1.304932
1.304781
1.307316
1.308121
1.318694
1.33357
1.336495
1.340073
1.339658
1.335083
1.328467
1.320278
1.314121
1.311611
1.308942
1.306305
1.303426
1.302169
1.303303
1.299700
1.297533
1.294987
1.290393
1.287724
1.302646
1.316740
1.317147
1.313812
1.311976
1.308545
1.302329
1.298883
1.295947
1.293447
1.289712
1.287593
1.287071
1.287197
1.288631
1.289820
1.289581
1.302762
1.318579
1.319087
1.317538
1.312887
1.306414
1.304846
1.299544
1.296001
1.295082
1.293433
1.289490
1.288720
1.287845
1.286400
1.286714
1.286319
1.288054
1.28637
1.284604
1.284436
1.282921
1.285318
1.285631
1.292810
1.317013
1.318139
1.318119
1.317406
1.312162
1.305769
1.300122
1.296013
1.293646
1.289449
1.287126
1.287431
1.284190
1.286478
1.284061
1.284166
1.28412
1.282622
1.280125
1.278326
1.280697
1.278480
1.305855
1.307887
1.305056
1.300493
1.294757
1.291755
1.287091
1.285925
1.284012
1.280600
1.280314
1.280223
1.277322
1.279014
1.278525
1.277007
1.275694
1.292971
1.31217
1.311142
1.309065
1.302061
1.297136
1.290605
1.286307
1.283811
1.281745
1.280610
1.278348
1.275749
1.274628
1.275420
1.275220
1.273865
1.273386
1.276356
1.281883
1.307874
1.309470
1.306989
1.300091
1.296897
1.293120
1.287651
1.283853
1.283049
1.281062
1.278626
1.277682
1.277517
1.273452
1.271884
1.274035
1.270786
1.270491
1.269253
1.270781
1.270793
1.270224
1.268597
1.268804
1.285071
1.300338
1.296630
1.293530
1.288600
1.283042
1.278326
1.276764
1.271493
1.267634
1.267288
1.265323
1.262797
1.261876
1.277916
1.288971
1.287322
1.281213
1.277445
1.270025
1.268598
1.264332
1.260046
1.259443
1.260534
1.261088
1.259412
1.260475
1.259297
1.260417
1.257982
1.254555
1.254469
1.257377
1.268027
1.284639
1.288399
1.288852
1.283742
1.279491
1.275879
1.272545
1.265246
1.264525
1.263764
1.262379
1.257967
1.257125
1.255421
1.257255
1.253898
1.257973
1.280678
1.287671
1.287167
1.284839
1.27893
1.274586
1.267843
1.266339
1.265453
1.263316
1.260141
1.257938
1.257381
1.256280
1.256098
1.256239
1.259093
1.261083
1.280813
1.287972
1.283888
1.280728
1.275748
1.271191
1.267745
1.263152
1.259766
1.255588
1.255326
1.254805
1.253751
1.253184
1.253552
1.251659
1.249598
1.2484
1.248179
1.251429
1.275590
1.279455
1.277117
1.273407
1.271644
1.264027
1.260120
1.257972
1.257504
1.253553
1.250385
1.253455
1.259650
1.273055
1.276853
1.274148
1.271805
1.265118
1.262864
1.260072
1.254053
1.251655
1.250123
1.247867
1.247063
1.247184
1.249429
1.249578
1.261341
1.275614
1.274232
1.270494
1.265729
1.255908
1.253273
1.249710
1.245188
1.240989
1.239455
1.239518
1.236904
1.240382
1.255625
1.263403
1.264276
1.262723
1.260519
1.253921
1.247935
1.246775
1.244174
1.242083
1.240826
1.238733
1.237884
1.237066
1.236189
1.237392
1.250245
1.263749
1.262561
1.261218
1.260866
1.256062
1.250017
1.246842
1.242538
1.238971
1.238130
1.237938
1.235087
1.237348
1.238445
1.239289
1.237350
1.238520
1.239222
1.235295
1.235237
1.245877
1.268065
1.267539
1.264291
1.257678
1.252310
1.245669
1.242325
1.239930
1.23988
1.237466
1.234409
1.232344
1.230406
1.233217
1.234079
1.236744
1.257906
1.261884
1.260540
1.256577
1.252743
1.247704
1.244189
1.240372
1.237539
1.233825
1.233241
