# Supplementary material for: Nonlinear Time Series Analysis of Nodulation Factor Induced Calcium Oscillations: Evidence for Deterministic Chaos?
Source: PLoS One. 2009 Aug 13;4(8):e6637. doi: 10.1371/journal.pone.0006637 (PMC2722092; doi:10.1371/journal.pone.0006637)
Supplement: Experimental Data S1 — The experimental calcium traces (0.10 MB ZIP) [file pone.0006637.s001.zip › experimental_data/nod10.dat]

1.422056
1.418837
1.420332
1.419774
1.41712
1.418244
1.411825
1.406210
1.399308
1.393385
1.390585
1.387545
1.383721
1.408442
1.41587
1.410587
1.410424
1.404272
1.402668
1.398205
1.394839
1.389825
1.384515
1.379986
1.376296
1.373509
1.376263
1.372962
1.400011
1.414193
1.410802
1.410028
1.406646
1.401916
1.402498
1.402171
1.399588
1.396163
1.383802
1.386669
1.383566
1.380424
1.379009
1.379477
1.397833
1.413438
1.412165
1.410545
1.398405
1.398694
1.392933
1.385686
1.381870
1.377064
1.373816
1.406570
1.415679
1.419259
1.416735
1.412396
1.405350
1.399212
1.393543
1.3891
1.38438
1.383619
1.391444
1.419525
1.418968
1.417531
1.416614
1.415051
1.416501
1.417545
1.416642
1.413802
1.413344
1.409249
1.404551
1.398201
1.393090
1.391381
1.388559
1.385441
1.384246
1.383930
1.385845
1.416955
1.424344
1.421747
1.421358
1.414397
1.408720
1.399236
1.390374
1.383162
1.377640
1.370005
1.363886
1.362293
1.395424
1.395019
1.394309
1.391107
1.383942
1.379792
1.372968
1.370395
1.365767
1.364550
1.360732
1.358703
1.355307
1.389156
1.395677
1.391740
1.391448
1.388349
1.382548
1.37506
1.369358
1.371859
1.371787
1.371000
1.367129
1.365577
1.363910
1.366234
1.394765
1.40682
1.406269
1.407698
1.405491
1.398585
1.395399
1.391883
1.390801
1.390937
1.388583
1.387642
1.385176
1.384820
1.383089
1.382091
1.385143
1.418739
1.419873
1.418104
1.415783
1.410614
1.404508
1.396688
1.39038
1.388714
1.384636
1.380439
1.376863
1.371974
1.36967
1.373456
1.387093
1.412178
1.410194
1.406656
1.402479
1.400007
1.399281
1.393992
1.385576
1.384284
1.379284
1.376336
1.376481
1.398076
1.410785
1.40888
1.406802
1.400907
1.394968
1.386756
1.381674
1.376974
1.372685
1.368618
1.366890
1.355253
1.354834
1.353608
1.354491
1.349266
1.352683
1.350404
1.352926
1.383788
1.392751
1.385660
1.393332
1.400330
1.392069
1.384788
1.382401
1.376986
1.373007
1.369379
1.364131
1.363475
1.360343
1.369957
1.401008
1.401033
1.402242
1.398143
1.394683
1.390688
1.387596
1.383338
1.379273
1.376848
1.374402
1.375638
1.375439
1.408333
1.412013
1.408116
1.403292
1.394961
1.389840
1.385527
1.380348
1.376262
1.374651
1.371626
1.369646
1.368456
1.367518
1.369454
1.407817
1.411695
1.408148
1.402006
1.391167
1.386564
1.378487
1.375763
1.369120
1.364491
1.362591
1.359727
1.357809
1.356083
1.392540
1.394542
1.389218
1.381183
1.374669
1.369612
1.363876
1.360316
1.357629
1.358693
1.384537
1.382889
1.379297
1.373179
1.364947
1.363684
1.359411
1.355898
1.352879
1.353513
1.350948
1.350762
1.347984
1.349988
1.348851
1.347306
1.352149
1.390784
1.394040
1.386574
1.384751
1.378410
1.373371
1.368395
1.360011
1.357775
1.354520
1.353465
1.353471
1.350245
1.351683
1.35642
1.357269
1.385318
1.397762
1.394538
1.388474
1.380626
1.377104
1.371942
1.366797
1.368017
1.363758
1.364957
1.373748
1.370545
1.376110
1.373985
1.382397
1.414787
1.414376
1.408562
1.403508
1.395874
1.390701
1.385225
1.381731
1.379723
1.405114
1.408960
1.400843
1.395389
1.385090
1.379355
1.375738
1.375308
1.397845
1.396729
1.38686
1.380983
1.373016
1.365646
1.361603
1.358294
1.354355
1.353859
1.350976
1.352882
1.349963
1.379343
1.383193
1.379956
1.375901
1.369245
1.363535
1.359741
1.352881
1.352326
1.350695
1.359100
1.363589
1.364359
1.39811
1.407292
1.400950
1.397204
1.392797
1.38306
1.376452
1.374157
1.370482
1.367761
1.365365
1.360937
1.359778
1.359951
1.358179
1.358795
1.355114
1.355152
1.355343
1.355134
1.352039
1.354126
1.366092
1.402321
1.399057
1.395827
1.390793
1.384187
1.378295
1.371333
1.365692
1.3659
1.363001
1.361942
1.387879
1.401836
1.396282
1.389451
1.381741
1.375423
1.370900
1.367532
1.363668
1.364692
1.363785
1.360836
1.358476
1.354928
1.351202
1.352820
1.391816
1.391681
1.387700
1.380690
1.375594
1.368666
1.363538
1.359175
1.353980
1.351884
1.352118
1.35309
1.369152
1.387999
1.382752
1.374435
1.368997
1.361710
1.357844
1.354237
1.353523
1.348090
1.344053
1.343980
1.344266
1.345239
1.343992
1.369801
1.390842
1.39254
1.388866
1.381561
1.371949
1.367747
1.362558
1.362174
1.356291
1.355617
1.356503
1.356028
1.351991
1.34955
1.352287
1.348754
1.378865
1.395371
1.398325
1.390177
1.379565
1.376623
1.369318
1.360735
1.356899
1.353317
1.352098
1.350218
1.346696
1.347885
1.343709
1.346248
1.343283
1.344487
1.348022
1.384676
1.387816
1.381943
1.380353
1.373257
1.366532
1.359895
1.355818
1.352626
1.350592
1.347568
1.343240
1.342153
1.338478
1.338486
1.338281
1.362534
1.372323
1.367414
1.367789
1.363582
1.358847
1.353355
1.348604
1.342891
1.339568
1.333542
1.331051
1.330466
1.331520
1.329603
1.330763
1.328643
1.327684
1.328775
1.351107
1.365879
1.365441
1.361345
1.354629
1.363135
1.356673
1.352518
1.348110
1.343969
1.340876
1.335167
1.332912
1.332376
1.329501
1.325376
1.321518
1.322603
1.322332
1.320042
1.347062
1.358239
1.357694
1.352394
1.350261
1.345663
1.33978
1.336013
1.331983
1.326505
1.322817
1.321721
1.32045
1.319698
1.320557
1.318874
1.31658
1.317607
1.321822
1.319427
1.319758
1.338058
1.362109
1.366176
1.366383
1.362058
1.359526
1.354633
1.347793
1.344966
1.342331
1.338184
1.335145
1.334804
1.334358
1.332254
1.333688
1.331336
1.331362
1.332812
1.352529
1.364916
1.364169
1.363019
1.358448
1.352479
1.346426
1.338472
1.335307
1.331064
1.329679
1.326602
1.325721
1.323222
1.321875
1.321609
1.343796
1.358097
1.35825
1.355506
1.350608
1.347068
1.34081
1.333972
1.328937
1.327260
1.321237
1.320978
1.316828
1.317765
1.317679
1.314572
1.324756
1.348313
1.349127
1.349148
1.343211
1.339089
1.333380
1.331447
1.328094
1.324854
1.324379
1.323389
1.321076
1.318813
1.321228
1.318382
1.347637
1.354700
1.350720
1.343740
1.338201
1.329253
1.324369
1.320534
1.315555
1.312655
1.314190
1.310134
1.307742
1.305847
1.306524
1.330777
1.335238
1.332373
1.331134
1.328220
1.324049
1.317283
1.316481
1.311586
1.310594
1.309738
1.307016
1.305893
1.304932
1.304781
1.307316
1.308121
1.318694
1.33357
1.336495
1.340073
1.339658
1.335083
1.328467
1.320278
1.314121
1.311611
1.308942
1.306305
1.303426
1.302169
1.303303
1.299700
1.297533
1.294987
1.290393
1.287724
1.302646
1.316740
1.317147
1.313812
1.311976
1.308545
1.302329
1.298883
1.295947
1.293447
1.289712
1.287593
1.287071
1.287197
1.288631
1.289820
1.289581
1.302762
1.318579
1.319087
1.317538
1.312887
1.306414
1.304846
1.299544
1.296001
1.295082
1.293433
1.289490
1.288720
1.287845
1.286400
1.286714
1.286319
1.288054
1.28637
1.284604
1.284436
1.282921
1.285318
1.285631
1.292810
1.317013
1.318139
1.318119
1.317406
1.312162
1.305769
1.300122
1.296013
1.293646
1.289449
1.287126
1.287431
1.284190
1.286478
1.284061
1.284166
1.28412
1.282622
1.280125
1.278326
1.280697
1.278480
1.305855
1.307887
1.305056
1.300493
1.294757
1.291755
1.287091
1.285925
1.284012
1.280600
1.280314
1.280223
1.277322
1.279014
1.278525
1.277007
1.275694
1.292971
1.31217
1.311142
1.309065
1.302061
1.297136
1.290605
1.286307
1.283811
1.281745
1.280610
1.278348
1.275749
1.274628
1.275420
1.275220
1.273865
1.273386
1.276356
1.281883
1.307874
1.309470
1.306989
1.300091
1.296897
1.293120
1.287651
1.283853
1.283049
1.281062
1.278626
1.277682
1.277517
1.273452
1.271884
1.274035
1.270786
1.270491
1.269253
1.270781
1.270793
1.270224
1.268597
1.268804
1.285071
1.300338
1.296630
1.29353
1.288600
1.283042
1.278326
1.276764
1.271493
1.267634
1.267288
1.265323
1.262797
1.261876
1.277916
1.288971
1.287322
1.281213
1.277445
1.270025
1.268598
1.264332
1.260046
1.259443
1.260534
1.261088
1.259412
1.260475
1.259297
1.260417
1.257982
1.254555
1.254469
1.257377
1.268027
1.284639
1.288399
1.288852
1.283742
1.279491
1.275879
1.272545
1.265246
1.264525
1.263764
1.262379
1.257967
1.257125
1.255421
1.257255
1.253898
1.257973
1.280678
1.287671
1.287167
1.284839
1.27893
1.274586
1.267843
1.266339
1.265453
1.263316
1.260141
1.257938
1.257381
1.256280
1.256098
1.256239
1.259093
1.261083
1.280813
1.287972
1.283888
1.280728
1.275748
1.271191
1.267745
1.263152
1.259766
1.255588
1.255326
1.254805
1.253751
1.253184
1.253552
1.251659
1.249598
1.2484
1.248179
1.251429
1.275590
1.279455
1.277117
1.273407
1.271644
1.264027
1.260120
1.257972
1.257504
1.253553
1.250385
1.253455
1.259650
1.273055
1.276853
1.274148
1.271805
1.265118
1.262864
1.260072
1.254053
1.251655
1.250123
1.247867
1.247063
1.247184
1.249429
1.249578
1.261341
1.275614
1.274232
1.270494
1.265729
1.255908
1.253273
1.249710
1.245188
1.240989
1.239455
1.239518
1.236904
1.240382
1.255625
1.263403
1.264276
1.262723
1.260519
1.253921
1.247935
1.246775
1.244174
1.242083
1.240826
1.238733
1.237884
1.237066
1.236189
1.237392
1.250245
1.263749
1.262561
1.261218
1.260866
1.256062
1.250017
1.246842
1.242538
1.238971
1.238130
1.237938
1.235087
1.237348
1.238445
1.239289
1.237350
1.238520
1.239222
1.235295
1.235237
1.245877
1.268065
1.267539
1.264291
1.257678
1.252310
1.245669
1.242325
1.239930
1.23988
1.237466
1.234409
1.232344
1.230406
1.233217
1.234079
1.236744
1.257906
1.261884
1.260540
1.256577
1.252743
1.247704
1.244189
1.240372
1.237539
1.233824
1.233241
1.233449
1.234622
1.231623
1.229468
1.231825
1.230904
1.230163
1.226983
1.227044
1.234343
1.254388
1.253339
1.253017
1.249662
1.244316
1.238735
1.232746
1.226059
1.225168
1.223129
1.218370
1.213981
1.21602
1.212090
1.210228
1.208612
1.209313
1.207357
1.205643
1.206824
1.233141
1.235952
1.235716
1.232564
1.232829
1.229409
1.226388
1.220507
1.217979
1.213840
1.212597
1.209528
1.208237
1.208312
1.208623
1.207850
1.209056
1.208475
1.208965
1.211880
1.233775
1.237162
1.232399
1.232775
1.226097
1.222325
1.219527
1.216503
1.212986
1.212147
1.208377
1.208213
1.205335
1.200203
1.199679
1.198732
1.198157
1.198187
1.198307
1.196847
1.218026
1.223531
1.221675
1.216562
1.217022
1.216121
1.214081
1.212072
1.209077
1.208384
1.206230
1.207111
1.205358
1.205485
1.206251
1.206831
1.206687
1.206335
1.207452
1.205219
1.204722
1.204474
1.204871
1.216869
1.268796
1.277005
1.273688
1.272716
1.269254
1.262699
1.259133
1.253423
1.251599
1.247385
1.245997
1.242916
1.239583
1.240584
1.239644
1.24087
1.241054
1.239643
1.239297
1.241206
1.241783
1.246410
1.267472
1.269338
1.271878
1.268658
1.267579
1.266162
1.265128
1.265045
1.267403
1.264308
1.259458
1.255449
1.253059
1.251289
1.249588
1.246928
1.245841
1.242216
1.24249
1.242448
1.242203
1.24288
1.246237
1.266597
1.272059
1.270439
1.271328
1.266202
1.260727
1.256472
1.247501
1.246227
1.244163
1.242144
1.239637
1.234319
1.235138
1.235986
1.235758
1.235039
1.23468
1.237336
1.239403
1.240699
1.240985
1.241748
1.260013
1.268380
1.268812
1.269961
1.268960
1.264156
1.261968
1.256703
1.249909
1.246887
1.245227
1.242708
1.242576
1.240525
1.241315
1.240357
1.243272
1.242886
1.244155
1.264885
1.273476
1.274093
1.274171
1.273671
1.268532
1.265269
1.262968
1.261862
1.262047
1.260246
1.258406
1.254686
1.254284
1.250834
1.251842
1.252267
1.247371
1.24694
1.245469
1.244415
1.245626
1.243829
1.242275
1.266746
1.269314
1.267045
1.264844
1.263823
1.258422
1.253122
1.247284
1.243368
1.237205
1.235719
1.236912
1.233362
1.232286
1.234095
1.236574
1.237660
1.234777
1.233785
1.233535
1.233413
1.228942
1.231650
1.231605
1.231594
1.228521
1.251327
1.261118
1.263003
1.263085
1.259595
1.258243
1.255690
1.251043
1.248384
1.243037
1.238483
1.234502
1.2356
1.235436
1.233113
1.234416
1.235207
1.236612
1.252272
1.264309
1.263883
1.264683
1.26332
1.261193
1.259939
1.257066
1.255248
1.250642
1.246666
1.244104
1.243922
1.244345
1.243990
1.244829
1.244998
1.244269
1.262528
1.273080
1.273085
1.270992
1.268431
1.263721
1.263269
1.260113
1.258340
1.253387
1.251541
1.252651
1.251326
1.250379
1.247855
1.246602
1.243923
1.243725
1.241831
1.242287
1.239488
1.240862
1.261274
1.265538
1.266208
1.261310
1.260580
1.255033
1.249127
1.249382
1.247117
1.246552
1.243941
1.242059
1.240611
1.238525
1.237550
1.234104
1.247275
1.255814
1.255022
1.251896
1.249061
1.242743
1.238255
1.234802
1.231642
1.232533
1.232596
1.230802
1.228531
1.227359
1.228527
1.226196
1.223337
1.225662
1.229233
1.24529
1.246943
1.240033
1.240401
1.236033
1.233078
1.226974
1.223859
1.221212
1.217655
1.217352
1.217010
1.217399
1.219592
1.219704
1.220146
1.218749
1.222182
1.242261
1.242612
1.241844
1.242391
1.237162
1.236614
1.230837
1.231127
1.228724
1.229194
1.228735
1.227562
1.227169
1.226484
1.231778
1.248320
1.248050
1.247228
1.243352
1.238565
1.235944
1.232729
1.228222
1.227334
1.226383
1.226082
1.224280
1.224883
1.228021
1.243203
1.24394
1.243930
1.240721
1.237718
1.235006
1.231373
1.229132
1.227497
1.224424
1.224837
1.221697
1.223579
1.226501
1.226794
1.239910
1.248715
1.248166
1.245974
1.240222
1.234240
1.232775
1.229179
1.225619
1.223203
1.220447
1.221985
1.220965
1.238606
1.240755
1.239862
1.239313
1.236751
1.237092
1.232689
1.229041
1.229149
1.225686
1.225268
1.224273
1.223483
1.222462
1.235903
1.239835
1.240382
1.239213
1.234897
1.233138
1.229248
1.229406
1.225607
1.224531
1.224429
1.226330
1.229776
1.242660
1.242896
1.24069
1.236972
1.235723
1.234864
1.231092
1.231444
1.228245
1.226018
1.226899
1.227906
1.225382
1.226090
1.231354
1.246549
1.247278
1.245053
1.243748
1.2388
1.237096
1.231571
1.228249
1.227562
1.227150
1.225754
1.223488
1.222782
1.224837
1.239329
1.243594
1.245439
1.242407
1.239030
1.237291
1.235075
1.234892
1.232489
1.229494
1.229079
1.228076
1.227954
1.225928
1.227590
1.227082
1.224519
1.223372
1.222646
1.223724
1.226872
1.246620
1.251516
1.253504
1.252908
1.250741
1.249097
1.246217
1.241564
1.237994
1.238336
1.235544
1.233837
1.233424
1.234876
1.251455
1.250245
1.248162
1.248366
1.245110
1.243026
1.239829
1.237392
1.234956
1.232519
1.233431
1.228335
1.241286
1.251777
1.248193
1.244883
1.239099
1.234822
1.231196
1.228039
1.224413
1.223119
1.221356
1.220134
1.220505
1.220200
1.240508
1.241568
1.240314
1.238432
1.238089
1.231179
1.228955
1.228228
1.224186
1.225131
1.223122
1.224917
1.221396
1.224790
1.223182
1.236991
1.244156
1.244565
1.244296
1.242709
1.241973
1.235255
1.235559
1.232723
1.228154
1.226446
1.225598
1.225205
1.223213
1.222142
1.222971
1.223359
1.242288
1.244010
1.245178
1.243428
1.240603
1.236407
1.232288
1.229181
1.227038
1.224461
1.224512
1.223899
1.221558
1.222995
1.233740
1.240054
1.242348
1.238451
1.238685
1.236107
1.235709
1.232868
1.229758
1.229031
1.225369
1.223394
1.222379
1.222029
1.220655
1.226625
1.237551
1.237444
1.234268
1.234706
1.234109
1.231714
1.227985
1.223293
1.224479
1.22113
1.221346
1.218476
1.216645
1.216284
1.216373
1.216854
1.219163
1.232851
1.243245
1.2429
1.244908
1.241242
1.238709
1.236597
1.233434
1.232618
1.227333
1.224819
1.224042
1.223913
1.224555
1.225824
1.224879
1.223310
1.224055
1.223121
1.22437
1.223622
1.222666
1.223678
1.223184
1.22349
1.222188
1.224180
1.221981
1.222545
1.224021
1.244188
1.252284
1.254099
1.253226
1.251165
1.249491
1.243288
1.242372
1.237069
1.238103
1.235983
1.232698
1.232250
1.230803
1.229465
1.228428
1.229081
1.227292
1.226609
1.227116
1.224067
1.225704
1.224013
1.223807
1.232194
1.24698
1.247868
1.247026
1.246224
1.243621
1.246293
1.243595
1.239399
1.236332
1.232544
1.230834
1.227642
1.226322
1.224504
1.225196
1.223711
1.225352
1.223509
1.222537
1.222224
1.220934
1.220849
1.222869
1.222501
1.222774
1.226101
1.245314
1.249287
1.248574
1.246355
1.245834
1.239932
1.235353
1.232573
1.229307
1.226249
1.223502
1.222238
1.219671
1.217318
1.215368
1.218944
1.234257
1.235745
1.234613
1.231543
