# Supplementary material for: Nonlinear Time Series Analysis of Nodulation Factor Induced Calcium Oscillations: Evidence for Deterministic Chaos?
Source: PLoS One. 2009 Aug 13;4(8):e6637. doi: 10.1371/journal.pone.0006637 (PMC2722092; doi:10.1371/journal.pone.0006637)
Supplement: Experimental Data S1 — The experimental calcium traces (0.10 MB ZIP) [file pone.0006637.s001.zip › experimental_data/nod10_emd.dat]

-0.01181581
-0.01042435
-0.01451157
-0.01314047
-0.004177031
-0.007207271
-0.001469188
-0.003420783
0.005164944
0.03772899
0.03749236
0.03185304
0.02697404
0.01951535
0.01451798
0.009217925
0.005900179
0.004068743
0.02963662
0.0336598
0.02572029
0.02044408
0.01032318
0.004766581
0.001328285
0.001077290
0.02379360
0.0228572
0.0131681
0.007471296
-0.0003152120
-0.007504426
-0.01136635
-0.01449398
-0.01825132
-0.01856537
-0.02126613
-0.01917761
-0.0219138
0.007649292
0.01168267
0.008629326
0.004758264
-0.001713518
-0.007239022
-0.01084825
-0.0175232
-0.01789288
-0.01933828
-0.01074741
-0.006072268
-0.005115857
0.02882182
0.03819077
0.03203598
0.02847746
0.0242582
0.01470921
0.008289473
0.006183
0.002696786
0.0001648301
-0.002041869
-0.006280313
-0.007249502
-0.006886439
-0.008468123
-0.007661556
-0.01115174
-0.01092268
-0.01054036
-0.01055781
-0.01346100
-0.01118196
0.0009763318
0.03739786
0.03432663
0.03128964
0.02644889
0.02003637
0.01433809
0.007570036
0.002123219
0.002525634
-0.0001787213
-0.001042848
0.02508925
0.03924158
0.03388313
0.02724791
0.01973391
0.01361213
0.00928557
0.006114229
0.002447106
0.0036682
0.002958509
0.0002070317
-0.001955233
-0.005305286
-0.008833128
-0.007016762
0.03217781
0.03224159
0.02845958
0.02164877
0.01675216
0.01002376
0.005095552
0.0009325462
-0.004062262
-0.005957873
-0.005523288
-0.00435051
0.01191246
0.03096062
0.02591498
0.01779952
0.01256325
0.00547817
0.001814273
-0.001590439
-0.002101968
-0.007332315
-0.01116648
-0.01103647
-0.01054728
-0.00937091
-0.01041437
0.01559835
0.03684324
0.03874530
0.03527554
0.02817494
0.01876751
0.01477025
0.009786156
0.009607225
0.003929457
0.003460851
0.004552406
0.004283121
0.0004519944
-0.001782975
0.001160211
-0.002166448
0.02815105
0.04486369
0.04802449
0.04008344
0.02967853
0.02694378
0.01984617
0.0114707
0.007842376
0.004468196
0.003457157
0.001785258
-0.001528503
-0.0001311265
-0.004098614
-0.001350966
-0.004107185
-0.002694271
0.001049774
0.03791295
0.04126225
0.03559868
0.03421824
0.02733192
0.02081673
0.01438966
0.01052271
0.007540879
0.005717168
0.002903575
-0.001213902
-0.002090264
-0.005554512
-0.005335647
-0.005329671
0.01913442
0.02913461
0.02443691
0.02502332
0.02102784
0.01650446
0.01122418
0.006685001
0.001183925
-0.001927053
-0.007740932
-0.01001972
-0.01039240
-0.009125997
-0.01083050
-0.009457906
-0.01136522
-0.01211145
-0.01080760
0.01173735
0.02672238
0.02649750
0.02261469
0.01611197
0.02483133
0.01858277
0.01464129
0.01044689
0.006519556
0.003640301
-0.001854881
-0.003895992
-0.004218032
-0.006879002
-0.01078990
-0.01443374
-0.01313451
-0.01319121
-0.01526686
0.01196756
0.02335905
0.02302859
0.01794319
0.01602484
0.01164155
0.00597332
0.00242114
-0.001393988
-0.006657065
-0.01013009
-0.01101107
-0.01206700
-0.01260389
-0.01152973
-0.01299753
-0.01507628
-0.01383399
-0.009403669
-0.01158330
-0.01103690
0.007478536
0.03174501
0.03602752
0.03645005
0.03234062
0.03002423
0.02534685
0.01872251
0.01611119
0.01369190
0.009760633
0.006937388
0.006812163
0.006581959
0.004693774
0.006343607
0.004207456
0.00444932
0.006115198
0.02604809
0.03865099
0.03811990
0.03718583
0.03283076
0.02707769
0.02124063
0.01350258
0.01055353
0.00652648
0.00535743
0.002496381
0.001831329
-0.0004517255
-0.001582785
-0.001632850
0.02077008
0.035287
0.03565591
0.03312781
0.0284457
0.02512157
0.01907944
0.01245728
0.00763811
0.006176921
0.0003697133
0.000326485
-0.003607765
-0.002455038
-0.002325334
-0.005216657
0.005182995
0.02895562
0.02998521
0.03022178
0.02450031
0.02059381
0.01510028
0.01338271
0.01024510
0.007220462
0.006960781
0.00618606
0.004088297
0.002040492
0.004670644
0.002039750
0.03150981
0.03878782
0.03502279
0.0282577
0.02293357
0.01420038
0.009531135
0.005910838
0.001146485
-0.001538925
0.0002106065
-0.003630922
-0.005808511
-0.007489162
-0.006597877
0.01786934
0.0225445
0.01989359
0.01886861
0.01616856
0.01221144
0.005659245
0.00507098
0.0003896403
-0.000388775
-0.001031267
-0.003539837
-0.004449487
-0.005197217
-0.005135028
-0.002386923
-0.001368902
0.009417034
0.02450588
0.02764364
0.03143432
0.0312319
0.02686939
0.02046579
0.01248909
0.006544297
0.004246409
0.001789423
-0.000635662
-0.003302847
-0.004348133
-0.003002522
-0.006394015
-0.008349613
-0.01068432
-0.01506713
-0.01752505
-0.00239208
0.01191278
0.01253052
0.009406157
0.007780674
0.004560076
-0.00144564
-0.004681475
-0.007407429
-0.009697504
-0.01322270
-0.01513202
-0.01544447
-0.01510904
-0.01346574
-0.01206757
-0.01209752
0.00129239
0.01731817
0.01803482
0.01669433
0.01225171
0.005986947
0.004627049
-0.000466989
-0.003802167
-0.004513488
-0.005954951
-0.009690558
-0.01025331
-0.01092121
-0.01215926
-0.01163846
-0.01182680
-0.009885304
-0.01136296
-0.01292276
-0.01288472
-0.01419384
-0.01159112
-0.01107255
-0.00368815
0.02072009
0.02205117
0.02223609
0.02172784
0.01668842
0.01049984
0.00505709
0.001152168
-0.001010926
-0.005004192
-0.007123631
-0.006615246
-0.009653037
-0.007162005
-0.009376152
-0.00906848
-0.008911988
-0.01020768
-0.01250255
-0.01409961
-0.01152686
-0.01354229
0.01403409
0.01626728
0.01363728
0.009275085
0.003739698
0.000938116
-0.003525662
-0.004491636
-0.00620481
-0.009417182
-0.009503756
-0.00939553
-0.01209751
-0.01020669
-0.01049708
-0.01181668
-0.01293148
0.004543506
0.02394028
0.02310985
0.02123020
0.01442333
0.009695256
0.003360960
-0.0007405528
-0.003040285
-0.004910238
-0.005849413
-0.00791581
-0.01031943
-0.01124528
-0.01025835
-0.01026365
-0.01142418
-0.01170894
-0.008544935
-0.002824160
0.02336038
0.02514969
0.02286176
0.01615659
0.01315518
0.009570538
0.00429365
0.0006875198
7.514577e-05
-0.001720473
-0.003965338
-0.004718451
-0.004692812
-0.008567423
-0.009945285
-0.0076044
-0.01066377
-0.01076939
-0.01181827
-0.01010141
-0.0099008
-0.01028145
-0.01172037
-0.01132555
0.005129012
0.02058331
0.01706234
0.01414910
0.00940559
0.004033815
-0.000496232
-0.001872551
-0.006958143
-0.01063201
-0.01079315
-0.01257357
-0.01491527
-0.01565224
0.0005715002
0.01180996
0.01034414
0.004418034
0.0008326428
-0.006405035
-0.007650001
-0.01173426
-0.01583880
-0.01626064
-0.01498877
-0.01425419
-0.01574991
-0.01450693
-0.01550524
-0.01420585
-0.01646177
-0.01970998
-0.01961750
-0.01653132
-0.005703443
