# Supplementary material for: Nonlinear Time Series Analysis of Nodulation Factor Induced Calcium Oscillations: Evidence for Deterministic Chaos?
Source: PLoS One. 2009 Aug 13;4(8):e6637. doi: 10.1371/journal.pone.0006637 (PMC2722092; doi:10.1371/journal.pone.0006637)
Supplement: Experimental Data S1 — The experimental calcium traces (0.10 MB ZIP) [file pone.0006637.s001.zip › experimental_data/nod10_ma.dat]

0.02959562
0.02653418
0.02269306
0.01329093
0.006858523
0.004473828
0.0008098284
-0.002047592
-0.004723982
-0.01070088
-0.01324799
-0.01298368
-0.01409585
-0.01280950
-0.01573342
-0.01483696
-0.01395173
-0.01373837
-0.01638742
-0.01395846
-0.002797146
0.03197302
0.02729535
0.02287848
0.01697225
0.00967651
0.003300144
-0.004157909
-0.01013934
-0.01030564
-0.01355116
-0.01496203
0.01080157
0.02520495
0.02169584
0.01671369
0.009164636
0.002811528
-0.001852020
-0.005316198
-0.009350702
-0.008445493
-0.009258234
-0.01205461
-0.01409544
-0.01620424
-0.01794103
-0.01459529
0.02521264
0.02482734
0.02055271
0.01340201
0.008246834
0.001397192
-0.003456972
-0.007437743
-0.01234008
-0.01402093
-0.01335238
-0.01209092
0.004313594
0.02502365
0.02168432
0.01408282
0.008238598
0.000273677
-0.004400005
-0.008728118
-0.009952624
-0.01593714
-0.02040088
-0.02087583
-0.02071842
-0.01920367
-0.01919059
0.00768763
0.02962642
0.0321019
0.02880471
0.02186322
0.01126638
0.005390225
-0.001807638
-0.004036757
-0.01134307
-0.01331206
-0.01338936
-0.01453357
-0.01805441
-0.01899461
-0.01463941
-0.01662671
0.01487893
0.03234745
0.03626265
0.02876753
0.01891078
0.01644129
0.00943978
-0.000269993
-0.005377232
-0.01015801
-0.01260873
-0.0153274
-0.01956098
-0.01761278
-0.02020721
-0.01583988
-0.01722191
-0.01473752
-0.009867268
0.02787310
0.03190355
0.02676739
0.02577826
0.01826550
0.01065621
0.003190125
-0.001682482
-0.005669816
-0.008208107
-0.01163445
-0.01612755
-0.01700912
-0.01887941
-0.01670083
-0.01487002
0.01137815
0.02283678
0.01940524
0.02094503
0.01782528
0.01408782
0.009468251
0.004575947
-0.002042192
-0.006297217
-0.01323779
-0.0163746
-0.01795336
-0.01666472
-0.01778978
-0.01585813
-0.01702454
-0.01707567
-0.01503789
0.008111799
0.02353287
0.02363081
0.02010293
0.01386757
0.02271144
0.01657441
0.01287885
0.00777212
0.002532179
-0.001722205
-0.00841953
-0.01153390
-0.01185230
-0.01368365
-0.01663112
-0.01931550
-0.01710552
-0.01576299
-0.01665529
0.01164770
0.02396068
0.02435232
0.01993216
0.01854314
0.01455750
0.009096254
0.005731943
0.001927207
-0.004212425
-0.009481117
-0.01233015
-0.01545525
-0.01680716
-0.01599938
-0.01756055
-0.01967011
-0.01843124
-0.01408308
-0.01641445
-0.01604833
0.002138352
0.02587521
0.02956548
0.02929305
0.02453322
0.02153478
0.01615165
0.007965465
0.003204670
-0.001292455
-0.00708814
-0.01168782
-0.01333785
-0.01411863
-0.01527650
-0.01260757
-0.01354753
-0.01222605
-0.009458628
0.01141402
0.02478411
0.02496118
0.02464028
0.01984442
0.01295719
0.005966641
-0.002833047
-0.00673291
-0.01151106
-0.01327497
-0.01645629
-0.01718221
-0.01867089
-0.01827019
-0.01680911
0.007225772
0.02315460
0.02469926
0.02322979
0.01887972
0.01481976
0.007839244
0.0002229197
-0.005476616
-0.00768883
-0.0141177
-0.01475937
-0.01916892
-0.0174745
-0.01621184
-0.01792472
-0.006363439
0.01846618
0.02031378
0.021231
0.01474834
0.009595234
0.002948183
0.0001148165
-0.003927299
-0.007664556
-0.008403594
-0.009507313
-0.01186015
-0.01363854
-0.009859107
-0.01114515
0.01976563
0.02832391
0.02564650
0.01877005
0.01308003
0.003960979
-0.001174718
-0.005163144
-0.01016856
-0.01291704
-0.01128917
-0.01495870
-0.01703924
-0.01741822
-0.01483376
0.01121223
0.01722547
0.01569712
0.01533536
0.01307156
0.008974354
0.001486981
-0.0002679346
-0.00619871
-0.008371516
-0.01032129
-0.01394753
-0.01562111
-0.01591557
-0.01512197
-0.01164945
-0.00985161
0.001713137
0.01746465
0.02094916
0.02519829
0.02534566
0.02139421
0.01555201
0.008135445
0.002107843
-0.0008745714
-0.004038131
-0.006934614
-0.00996798
-0.01081943
-0.008435331
-0.01053425
-0.01093586
-0.01163319
-0.01441286
-0.01544688
0.0008037964
0.01597473
0.0173003
0.01473042
0.01356357
0.01015927
0.003286437
-0.0007910985
-0.00444014
-0.00755467
-0.01174631
-0.0144437
-0.0154383
-0.01504661
-0.01274596
-0.01060911
-0.0098748
0.004236521
0.02088119
0.02202669
0.02096472
0.01669871
0.01044126
0.009007186
0.003824144
0.0003870234
-0.0003607562
-0.001877259
-0.005652662
-0.006552764
-0.007997629
-0.009424198
-0.009072377
-0.009461501
-0.007697696
-0.0093558
-0.01093275
-0.01096010
-0.01238062
-0.009758348
-0.00919282
-0.001931313
0.02245260
0.02363301
0.02370702
0.02309631
0.01793996
0.01176394
0.006367176
0.002508915
0.0002919197
-0.003727504
-0.00687268
-0.007457035
-0.01118863
-0.008239333
-0.009721732
-0.008562002
-0.007395084
-0.007843712
-0.009470087
-0.01048803
-0.007489358
-0.009170011
0.01869077
0.02104711
0.01857252
0.01429650
0.008991614
0.005633912
-0.0001508458
-0.002397804
-0.005367881
-0.009658035
-0.01069598
-0.01118318
-0.01439735
-0.01182417
-0.01126702
-0.01180708
-0.01223475
0.005802907
0.02568704
0.02512553
0.02347744
0.01687924
0.01224259
0.005869855
0.001505482
-0.002212298
-0.00549729
-0.007770276
-0.01095587
-0.01440335
