# Supplementary material for: Nonlinear Time Series Analysis of Nodulation Factor Induced Calcium Oscillations: Evidence for Deterministic Chaos?
Source: PLoS One. 2009 Aug 13;4(8):e6637. doi: 10.1371/journal.pone.0006637 (PMC2722092; doi:10.1371/journal.pone.0006637)
Supplement: Experimental Data S1 — The experimental calcium traces (0.10 MB ZIP) [file pone.0006637.s001.zip › experimental_data/nod11_emd.dat]

0.02173824
0.02208763
0.01775544
0.01704031
0.01333592
0.00987487
0.005188963
0.003388494
1.395208e-05
-0.004605477
0.01701541
0.01759282
0.01781161
0.01316038
0.01038672
0.00953022
0.01340851
0.01081833
0.007159605
0.005050908
0.001959155
-0.001596738
-0.006150956
-0.007294097
0.0134782
0.01339923
0.01342679
0.01132525
0.007068198
0.004556899
0.003496351
0.00360484
0.005047955
0.004116421
0.002054325
-0.001897417
-0.006754657
-0.007740534
-0.009477417
-0.008699752
-0.01205511
0.002313912
0.009337835
0.005774928
0.006320309
0.003383194
0.002525867
-0.0002699590
-0.001990991
-0.003669896
-0.004739741
-0.0032478
-0.005290979
-0.007584261
-0.007438853
-0.002834586
-0.003257422
-0.005783926
-0.005473002
-0.01201325
-0.01671438
-0.01684069
-0.02030962
-0.01926951
-0.0002637819
0.0002954375
0.001500938
0.000378226
-0.0005560081
-0.000974053
0.001147153
0.002853795
0.0006823823
-0.005077926
-0.004920641
-0.01024417
-0.01179080
0.006265327
0.009075464
0.001349258
0.0006840165
-0.003113532
-0.008707023
-0.004119514
-0.01054370
-0.01056378
-0.007640486
-0.007524221
0.017629
0.01690575
0.01537510
0.01247466
0.01274627
0.01420706
0.01793106
0.01616129
0.01527686
0.008959472
0.00698067
0.003581723
-0.0009552202
0.01616227
0.02317743
0.02384046
0.01724741
0.01457435
0.007855877
0.006886233
0.005407882
0.02284459
0.01981582
0.01567166
0.01348749
0.007543791
0.003240758
-0.0004021343
-0.00309217
-0.005019722
-0.00682146
0.01007247
0.01531512
0.01151411
0.009871093
0.005841517
-0.001650798
-0.006724752
-0.009679012
-0.01351366
-0.01254455
0.0043069
0.005034871
0.001195414
-0.003351195
-0.006471148
-0.007736206
-0.01272338
-0.01412011
-0.01340013
-0.01403923
0.006949286
0.01208855
0.009562518
0.003323406
-0.0007607211
-0.004875503
-0.01048563
-0.01595289
-0.01359583
-0.002119229
-0.001922447
-0.002663029
-0.008188312
-0.01372958
-0.01487841
-0.01867539
-0.02075487
-0.02650874
-0.02339360
-0.004173702
0.0001098200
-0.003934227
-0.007144008
-0.01178552
-0.01764694
-0.01966183
-0.02144424
-0.02389552
-0.003815287
-0.007007557
-0.007497803
-0.01240668
-0.01617556
-0.01837978
-0.01933001
-0.02062557
-0.01666512
0.004939534
0.00707531
0.0009101613
-0.002709103
-0.006919031
-0.00668555
-0.01064906
-0.01218878
-0.01119856
-0.01534461
-0.01903826
0.004721832
0.005729126
0.002676732
0.0005634066
-0.0008748617
0.003560391
0.002880464
-0.0003710416
-0.006194731
-0.005869723
-0.01190915
-0.01329371
-0.01402073
0.006817567
0.005922302
0.001684572
-0.00533901
-0.008608273
-0.01071919
-0.01543035
-0.01290801
-0.007584689
0.0145038
0.01062413
0.006270291
-0.0002762176
-0.005807334
-0.008782206
-0.01093661
-0.01281641
-0.01420978
0.008762561
0.007997206
0.003141855
-0.002412060
-0.00796527
-0.006873935
-0.01017790
0.003619808
0.008515016
0.004143971
-0.00257815
-0.00530443
-0.00922923
-0.009136121
-0.01027395
0.01033208
0.01343207
0.009170695
0.002635447
-0.004236058
-0.005539609
-0.005891387
-0.005209754
-0.00810909
-0.005351093
0.02079128
0.01914000
0.01232402
0.008753168
0.004125966
0.0003363463
-0.001163847
-0.003450384
-0.00629327
0.0007967744
0.01989134
0.01566888
0.009081652
0.001131172
-0.002980221
-0.006277112
-0.006147163
-0.007596156
-0.01039695
0.01313404
0.01277265
0.006600832
0.002488294
-0.004903169
-0.007356722
-0.006687666
-0.009358447
-0.009591849
-0.009834638
0.01221949
0.009047932
0.001603255
-0.001521455
-0.003723385
-0.005331496
-0.004373133
-0.003757447
-0.002468471
0.01488891
0.01428269
0.008903125
0.005584585
0.001115778
-0.005233288
-0.003674884
-0.009912089
-0.01171300
0.01150311
0.01040762
0.003274553
0.001257657
-0.0005818323
-0.003703022
-0.004628133
-0.003565892
-0.004796248
-0.004005512
-0.0009977818
0.02229729
0.01784377
0.01330967
0.01138605
0.006265338
0.004644518
0.002754924
0.01799716
0.01563082
0.01297825
0.01156243
0.009101404
0.003983666
0.006426667
0.005729068
0.02669507
0.03109925
0.02775925
0.02494737
0.02255319
0.01544328
0.01291162
0.006009498
0.008640234
0.02713361
0.01948142
0.01347683
0.005990895
0.002003257
-8.435332e-05
0.00389674
0.01603601
0.00988283
0.002939739
-0.000283373
-0.006034314
-0.00611841
-0.008628359
-0.010161
0.008131527
0.004884114
-0.001191685
-0.007143395
-0.01149251
-0.01528940
-0.01964981
-0.01785359
-0.01988288
0.001363871
0.001090196
-0.003511696
-0.008062933
-0.008965524
-0.01050127
-0.01507715
-0.01548806
-0.01469053
-0.0002495059
0.008571777
0.004400102
-0.002323849
-0.007637168
-0.0114747
-0.01542910
-0.01551146
-0.01923935
-0.02139788
-0.01661141
0.005079027
-0.001150447
-0.004571728
-0.008234655
-0.01348663
-0.0158399
-0.01721756
-0.01769385
-0.01762824
-0.01669833
-0.004637806
0.005559075
-9.974506e-05
-0.005930799
-0.009863124
-0.01312765
-0.01419565
-0.01495743
-0.01629102
-0.01666843
-0.01192537
0.005270899
0.001490233
0.0005612914
-0.006404592
-0.007974837
-0.01039834
-0.01438399
-0.01306417
-0.01262497
0.002436636
0.001941794
-0.0001046016
-0.005172476
-0.006210851
-0.008641698
-0.01063136
-0.01131231
-0.01176049
0.005368586
0.0002678188
-0.004292784
-0.006854965
-0.00870477
-0.008308568
-0.01215335
-0.01357055
-0.01410866
-0.006574739
0.006072852
-0.0001010826
-0.005337092
-0.007100885
-0.01264430
-0.01537686
-0.01400991
-0.01389814
-0.0009819628
0.003561873
0.0002290113
-0.004251571
-0.005897968
-0.008228299
-0.00956943
-0.01033268
-0.003110205
0.00287596
-0.001894173
-0.004015961
-0.006194237
-0.008434525
-0.01464849
-0.01293239
-0.01507974
-0.01676721
-0.01416430
-0.01292886
-0.002360996
0.008728226
0.006482651
0.003256085
-0.0006235391
-0.003527017
-0.006318597
-0.01006774
-0.008047486
-0.00568809
0.01014322
0.01271751
0.008894475
0.003588168
0.0004357575
-0.002381563
-0.002546719
-0.003354236
-0.004902115
0.009680459
0.006261993
-0.0004531202
-0.003160618
-0.004633183
-0.006750226
-0.007323453
-0.009232401
-0.01195749
-0.01138266
0.006765926
0.004930319
-0.0005591058
-0.00477094
-0.007520493
-0.01032853
-0.01155895
-0.01405668
-0.008981357
0.007241222
0.005881646
0.001010281
-0.002636049
-0.002484384
-0.003511612
-0.005346897
-0.006491546
-0.006388578
-0.006435668
-0.004477492
0.01408075
0.01486164
0.01167134
0.006665375
0.003108456
6.245743e-05
0.001691008
-0.0006242721
0.01274255
0.01760509
0.01468225
0.01002404
0.003940001
0.002468963
0.002753774
0.0002342309
-0.00399878
-0.003509779
-0.004127642
-0.0006610268
0.001806392
0.01957728
0.01563262
0.009586961
0.007461765
0.006385501
0.001205673
-0.0003575174
-0.002465354
-0.002743034
-0.005823785
-0.003836424
0.006690211
0.01652476
0.01078547
0.005162576
-0.001026247
-0.003194742
-0.001535700
-0.001491353
-0.003536497
-0.001373434
-0.003787279
0.01050150
0.01175132
0.007465684
0.001904893
-0.002385413
-0.003587944
-0.006551001
-0.007996443
-0.01054582
-0.01221655
-0.01110692
-0.01083597
-0.01293642
-0.01301597
0.003809752
0.004642219
-0.0006006611
0.0008987186
-0.001874611
-0.00592703
-0.006664725
-0.006761867
-0.008041382
-0.008269186
-0.009516242
-0.009506866
0.00964605
0.007855807
0.004806654
0.002094908
-0.001234712
-0.003324079
-0.006024989
-0.007658701
-0.007262006
-0.009644834
-0.008500116
-0.008441325
-0.007070528
0.002137255
0.01537428
0.01120788
0.00841007
0.005282733
0.0001047150
-0.0004861796
-0.00325908
-0.006149644
-0.005738604
-0.002892323
0.009792826
0.006344162
0.0006497809
-0.004433388
-0.004272089
-0.006243734
-0.006000294
-0.006317707
-0.008333447
-0.00977653
-0.008485559
-0.006956605
0.001598317
0.01367216
0.01368876
0.01503482
0.007669901
0.004713665
0.003179862
0.005091593
0.004336302
0.001564049
-0.0004532798
-0.0003617299
-0.000907865
0.002866048
0.02128601
0.02174470
0.0153793
0.01006450
0.01007544
0.007860228
0.005929276
0.003642647
0.002902204
0.003679078
0.002013048
-0.0009054054
0.001071023
0.00338147
0.01478656
0.02057102
0.01501812
0.01178280
0.008466566
0.006700091
0.004475231
0.003592367
0.002941555
0.003058443
0.001272378
0.004588303
0.004310617
0.003867999
0.007625534
0.007107104
0.00667858
0.02167352
0.02578083
0.02320044
0.01794977
0.01399553
0.01107853
0.01064455
0.009856274
0.00755348
0.007092572
0.005112878
0.008999355
0.008424435
0.008370162
0.01104544
0.02598316
0.0231563
0.01841185
0.01348498
0.01036207
0.006631514
0.005752581
0.002163927
0.0009833934
-0.0008443357
-0.002768242
-0.003448984
0.009367751
0.01512937
0.008560944
0.005078218
0.003978115
-0.001294206
-0.0006351738
-0.0004856952
-0.004837751
-0.001835791
-0.002861001
-0.0003602929
0.01425688
0.01218884
0.00778546
0.003274869
0.00306703
0.002646723
0.003713184
0.002175477
0.003467118
0.004042029
0.002728130
0.01920234
0.01751602
0.01539135
0.01091905
0.00743893
