# Supplementary material for: Nonlinear Time Series Analysis of Nodulation Factor Induced Calcium Oscillations: Evidence for Deterministic Chaos?
Source: PLoS One. 2009 Aug 13;4(8):e6637. doi: 10.1371/journal.pone.0006637 (PMC2722092; doi:10.1371/journal.pone.0006637)
Supplement: Experimental Data S1 — The experimental calcium traces (0.10 MB ZIP) [file pone.0006637.s001.zip › experimental_data/nod11_ma.dat]

0.004200219
-0.001512710
-0.004782109
-0.006957376
-0.008192031
-0.009601984
-0.01102217
0.006138156
0.01179028
0.008464413
0.008044603
0.00531657
-0.0009840972
-0.00498257
-0.007073534
-0.01105655
-0.01058709
0.005758147
0.006152367
0.002070453
-0.001878266
-0.003966218
-0.004132626
-0.00818115
-0.00925949
-0.008528679
-0.009330274
0.01159858
0.01674644
0.01431373
0.008993877
0.005941306
0.002934655
-0.001873815
-0.007433003
-0.005389823
0.005735179
0.005652881
0.004847679
-0.0005333311
-0.005010192
-0.004817741
-0.007276435
-0.009070409
-0.01457443
-0.01135444
0.007942263
0.01223466
0.008381932
0.005860547
0.001967129
-0.003334246
-0.005874286
-0.008488932
-0.01157178
0.00786976
0.004124021
0.002840812
-0.002577881
-0.006026194
-0.007778113
-0.008271966
-0.009091792
-0.005791665
0.01487791
0.01612010
0.009074615
0.004534490
2.949969e-05
-0.0001325756
-0.004381187
-0.00616942
-0.005591466
-0.009996382
-0.01393151
0.00956435
0.009632304
0.006540566
0.004642837
0.003454502
0.008125688
0.007597736
0.004695989
-0.001037375
-0.0008965637
-0.00796412
-0.01038746
-0.01212686
0.00891133
0.00847749
0.004698085
-0.001865530
-0.004657164
-0.00605731
-0.01100379
-0.008816209
-0.003866381
0.01808377
0.01404631
0.009435647
0.002735392
-0.002667847
-0.00574646
-0.00799927
-0.009989542
-0.0115151
0.01139761
0.01038045
0.005419708
-0.0008509106
-0.006361284
-0.005211845
-0.008370451
0.00558562
0.01047009
0.005983375
-0.000967853
-0.003882459
-0.00816164
-0.008549712
-0.01013328
0.01010542
0.01275877
0.008013715
0.001190023
-0.006042077
-0.007062853
-0.006822333
-0.006006845
-0.009804994
-0.007885962
0.01752394
0.01546194
0.008354175
0.005447659
0.001603592
-0.001515386
-0.002494317
-0.00547569
-0.009051099
-0.002460777
0.01632583
0.01197511
0.005468068
-0.001383287
-0.004354774
-0.006775064
-0.005901636
-0.007674403
-0.01082369
0.01259658
0.01215800
0.005883353
0.002015913
-0.004405004
-0.006081537
-0.004950509
-0.008171633
-0.009095584
-0.009945616
0.01163921
0.008119142
0.0004678853
-0.001984501
-0.003279075
-0.004154666
-0.003556929
-0.003553707
-0.002690015
0.01434952
0.01339221
0.007777052
0.004250219
0.0004127944
-0.005382537
-0.003599816
-0.009858
-0.01269977
0.009589296
0.00778646
4.761996e-05
-0.002318662
-0.003748408
-0.00640852
-0.007697425
-0.007037067
-0.008741955
-0.00862308
-0.006126435
0.01661277
0.01143363
0.007130464
0.004555312
-0.001678420
-0.004359337
-0.007270132
0.006921818
0.003752594
0.0004408917
-0.001407193
-0.004374082
-0.01061711
-0.008061505
-0.00858446
0.01267426
0.01745372
0.01436768
0.01158567
0.008660212
0.001874846
-0.0001492070
-0.006520895
-0.003186322
0.01591581
0.00876807
0.003426954
-0.004155111
-0.007270344
-0.00806635
-0.002689184
0.01090765
0.006268139
0.0007287391
-0.001263798
-0.005979076
-0.005772151
-0.007240396
-0.007853346
0.01130074
0.00865155
0.003075898
-0.002276132
-0.00584989
-0.008417753
-0.01237290
-0.01080200
-0.01301866
0.008079644
0.007866686
0.003378615
-0.0009619313
-0.0009188359
-0.001489673
-0.005257338
-0.005289567
-0.005154928
0.008720505
0.01693863
0.01238217
0.005402332
0.0007771305
-0.002328124
-0.005715273
-0.005415056
-0.008833664
-0.01122677
-0.007265773
0.01380910
0.0072292
0.004192431
0.001397447
-0.003110728
-0.00495869
-0.005990231
-0.006258802
-0.006333375
-0.00623479
0.004996514
0.01431500
0.00824787
0.002938937
-0.0006235049
-0.00349557
-0.004370429
-0.005166708
-0.007231385
-0.008375204
-0.00433575
0.01236226
0.008162057
0.007393239
0.001074940
-4.683578e-05
-0.002237179
-0.006832133
-0.006048166
-0.006005113
0.00873236
0.007934035
0.005553212
0.000494424
0.0002096741
-0.001597250
-0.003301506
-0.004481582
-0.005244752
0.01168185
0.006289721
0.001712291
-0.000739848
-0.001931824
-0.0009020578
-0.004711782
-0.006478385
-0.00727412
8.416134e-05
0.01254238
0.006245056
0.0009213724
-0.0002144025
-0.005622732
-0.008642065
-0.007473584
-0.00754939
0.00528218
0.009677232
0.006387459
0.001859797
0.0005535709
-0.0008631875
-0.001641818
-0.002101431
0.004931424
0.01006266
0.004418116
0.001605661
-0.001103628
-0.003242141
-0.009060917
-0.006932971
-0.008928512
-0.0106244
-0.008756373
-0.00841244
0.001386315
0.01220758
0.01005959
0.006852493
0.002914076
-0.0001030252
-0.003035926
-0.007758249
-0.006505795
-0.004731487
0.01055553
0.01274856
0.008678353
0.00357052
0.001136511
-0.0009432276
-0.0005228582
-0.001625979
-0.003512175
0.01083999
0.007209631
0.0004734137
-0.002048492
-0.002652994
-0.003699095
-0.003557314
-0.005612409
-0.008555355
-0.008116222
0.01003591
0.008165481
0.002620412
-0.000990353
-0.003229789
-0.005800429
-0.00689988
-0.009403859
-0.0051618
0.01017335
0.0079776
0.002361296
-0.001864703
-0.001444925
-0.002342605
-0.004175308
-0.006020522
-0.006922602
-0.007970148
-0.006875317
0.01096304
0.01128589
0.008275056
0.003494965
0.0001383834
-0.002872691
-0.001178434
-0.003607763
0.009472905
0.01329266
0.009488949
0.004189815
-0.002371823
-0.003535075
-0.00270405
-0.004742464
-0.008610271
-0.007887236
-0.008269674
-0.004581986
-0.002407172
0.0152124
0.01154051
0.005875605
0.004192394
0.003401494
-0.001618174
-0.003011585
-0.004968619
-0.00535134
-0.008421018
-0.00701885
0.003011265
0.01261942
0.00758699
0.002684793
-0.002977061
-0.004585073
-0.002350780
-0.001836400
-0.003407210
-0.0008985116
-0.002988667
0.01158459
0.01320156
0.00903112
0.003945603
0.0001107154
-0.0009212884
-0.003850438
-0.005186616
-0.007530859
-0.008990795
-0.007701002
-0.007154242
-0.009025562
-0.008304808
