# Supplementary material for: Nonlinear Time Series Analysis of Nodulation Factor Induced Calcium Oscillations: Evidence for Deterministic Chaos?
Source: PLoS One. 2009 Aug 13;4(8):e6637. doi: 10.1371/journal.pone.0006637 (PMC2722092; doi:10.1371/journal.pone.0006637)
Supplement: Experimental Data S1 — The experimental calcium traces (0.10 MB ZIP) [file pone.0006637.s001.zip › experimental_data/nod12_emd.dat]

-0.001710781
-0.002496119
-0.002528792
-0.001996997
-0.0002622336
0.01191653
0.01277079
0.01068902
0.008449282
0.005658675
0.00144374
-0.001770906
-0.00166802
-0.0007422033
-0.002318186
-0.002849916
-0.003044930
-0.001875005
0.006177551
0.01431308
0.01205769
0.01009498
0.006413789
0.002995755
0.002902517
0.00451986
0.002084206
0.003152341
0.001978190
0.002568328
0.002085847
0.0004261088
0.001006631
0.0003227103
0.003300894
0.01254214
0.01027555
0.01016018
0.005602722
0.004565142
0.006577946
0.001124780
0.001497176
0.0005367908
3.940509e-06
-0.003339903
-0.004346576
-0.004073848
-0.00564935
-0.005651112
-0.006009285
-0.002217727
0.007164476
0.003697764
0.001727400
-0.002636826
-0.004254899
-0.007476666
-0.006606712
-0.005675138
-0.009210475
-0.009691696
-0.01156404
-0.007683991
-0.006319757
-0.01055110
-0.009343624
0.002926131
0.004580451
0.001681735
-9.566912e-05
-0.002558786
-0.003217365
-0.006048838
-0.004303168
-0.005227308
-0.005242807
-0.006993761
-0.009747977
-0.009356591
-0.009145399
-0.00891873
-0.009440695
-0.005498855
0.001299115
0.002575515
-0.002390116
-0.004792942
-0.007310258
-0.009044798
-0.01017188
-0.01006512
-0.01084704
-0.01156496
-0.008315926
-0.007544816
-0.00654729
-0.008137645
-0.005066485
0.003623485
0.001308994
0.001985854
-0.003340425
-0.003774443
-0.005918022
-0.006472288
-0.007806676
-0.008281435
-0.006071732
0.00409979
0.002581234
0.001583840
-0.001806051
-0.004136515
-0.002640243
-0.004716982
-0.004709566
-0.005218879
-0.005254074
-0.00605929
-0.004708745
-0.003812647
0.005412696
0.00745257
0.008475587
0.005932249
0.004087392
0.001628985
0.00381753
-0.0006351243
0.0005536747
0.002704507
0.002558174
0.001175844
0.001067537
0.002281252
0.002639648
0.008128654
0.01376916
0.01424522
0.009925767
0.003949165
0.00228576
-0.0008361966
-0.003204207
-0.004159502
-0.004978157
-0.006497263
-0.006745235
-0.00775529
-0.00794054
-0.00513969
-0.00576058
-0.006173348
-0.00622214
-0.006404462
-0.008754995
-0.006026849
-0.006620928
0.005041581
-0.0003134287
-0.002075559
-0.004863504
-0.00568352
-0.01146241
-0.01147836
-0.01206754
-0.0127889
-0.01171198
-0.01135831
-0.01391224
-0.01230067
-0.01386613
-0.01203265
-0.01015629
-0.009308425
0.003209374
0.007779323
0.002552804
0.003693984
-0.0004321007
-0.00203019
-0.002823182
-0.00677032
-0.005313103
-0.006080322
-0.007226362
-0.00500822
-0.007221023
-0.005437032
-0.004638414
-0.004739782
-0.004685798
-0.002571077
-0.004079294
-0.004037764
-0.005992074
-0.004182623
0.002853189
0.006121954
0.004438794
0.00474131
0.0004531108
-0.001523546
-0.006585727
-0.004839674
-0.007351338
-0.006932937
-0.006866144
-0.006532201
-0.00441017
-0.005187225
-0.002674012
-0.001790538
0.007679424
0.005600246
0.006359116
0.003588397
0.002446634
0.0005714928
-0.001871998
-0.002786867
-0.002715402
-0.003996381
-0.002353233
-0.003176182
-0.003109777
-0.003835087
-0.003629751
-0.002988886
-4.506753e-05
0.007520613
0.01258489
0.009188387
0.007244203
0.003802502
0.002425704
0.001040081
0.000719364
0.0005090441
-0.0001806659
-0.00267182
0.0002612374
-0.001789612
-0.002635788
-0.003778589
-0.002797707
0.007241442
0.005771712
0.005880506
0.002135716
0.0003766119
-0.003292297
-0.00516177
-0.005536626
-0.005320766
-0.006233894
-0.003240437
-0.003450438
-0.006887612
-0.008020401
-0.0081569
-0.008510047
0.0005735952
0.003531349
0.00348362
-1.187133e-05
0.0001769208
-0.001773501
-0.004457372
-0.004344093
-0.004191639
-0.004617557
-0.004436071
-0.004361644
-0.002848265
-0.004775595
-0.00474191
-0.007826258
-0.005108912
-0.006661375
0.0037894
0.004762760
0.003924251
-0.0004848827
-0.002741710
-0.00474955
-0.006233379
-0.00702452
-0.00885578
-0.00829776
-0.01003058
-0.008921137
0.001058100
0.001989682
0.001001310
-0.003139730
-0.003777698
-0.006924898
-0.008076367
-0.007877393
-0.01159573
-0.01052822
-0.01126831
-0.01295778
-0.008409214
-0.002390108
-0.001286036
0.0003864439
-0.004307428
-0.003364801
-0.003635992
-0.007312498
-0.005144746
-0.00594286
-0.00621931
-0.003761417
-0.003561725
-0.003193223
-0.005387687
-0.005192771
-0.005276327
-0.008910394
-0.007365683
-0.007573127
0.003008581
0.002346749
0.002473398
-0.001448666
-0.002757065
-0.006416156
-0.009571614
-0.01042711
-0.00945311
-0.01231047
-0.01025177
-0.01140825
-0.01166642
-0.01124622
-0.009643648
-0.008357758
-0.007722667
-0.006537376
-0.007555788
-0.007005319
-0.00446965
-0.004263342
0.004331669
0.008178064
0.005958683
0.005596478
0.003936870
0.002668456
0.0009140513
-0.0006270004
-0.001518773
-0.003868577
-0.007045292
-0.007917402
-0.007449118
0.001000002
0.0056609
0.004221037
0.003360358
0.0004597497
-0.001302179
-0.002621438
-0.002240054
-0.003007786
-0.002505279
-0.002640691
-0.004531631
-0.000906116
-0.002047519
-0.002639289
-0.001214835
-0.0032544
0.005930009
0.006699894
0.002605659
0.0005659604
-0.003029408
-0.004110395
-0.004663756
-0.004556362
-0.005825962
-0.00795096
-0.007558485
-0.005245195
-0.008291114
-0.009212991
-0.01069347
-0.01149995
-0.008879646
-0.00278809
-0.001623395
-0.0006206683
-0.001056371
-0.003556737
-0.006541677
-0.008399965
-0.01039294
-0.007686583
-0.01039649
-0.01073667
-0.01049921
-0.01289932
-0.009490723
-0.01352305
-0.01170427
-0.01266598
-0.01174307
-0.01232702
-0.01198711
-0.009746615
-0.01212890
-0.001070994
-0.000901849
-0.003094276
-0.006415381
-0.008071717
-0.009827245
-0.00996158
-0.01367822
-0.01473269
-0.01368688
-0.01564385
-0.01463208
-0.01512962
-0.01372594
-0.01497842
-0.01392750
-0.01366718
-0.01224939
-0.01174992
-0.00953623
-0.006551496
-0.008871334
-0.007520573
-0.006394008
0.0009043609
0.00416436
0.002165417
0.003307251
0.0002303433
-0.001868478
-0.001583919
-0.003421309
-0.00357417
-0.004464429
-0.003333431
-0.003210468
-0.003558665
-0.004307818
-0.003216186
-0.001883069
-0.002466507
-0.003755157
-0.002159138
-0.002196019
0.007778046
0.006928586
0.004186467
0.0005358232
0.001750950
0.0002561714
-0.002839594
-0.0007373284
-0.001379578
-0.002101565
-0.002769415
-0.001429596
-0.003154158
-0.003125636
-0.005502035
-0.005726918
-0.006164286
-0.008068605
-0.005816112
-0.007327274
-0.008379989
-0.008037954
-0.008896513
-0.007620352
-0.008446139
-0.007245504
0.002381618
0.003232499
0.003286283
-0.001678908
-0.001320468
-0.00204543
-0.003309662
-0.005285533
-0.003956615
-0.007595772
-0.005843644
-0.006755589
-0.008454254
0.002364635
0.003420033
0.002070572
8.625463e-05
-0.003347740
-0.004593982
-0.00547309
-0.006475974
-0.0066891
-0.007510344
-0.005910231
-0.006428016
-0.007127482
-0.008468164
-0.007622233
-0.008559036
-0.009576987
-0.00931339
-0.009883952
-0.009389492
-0.00900125
-0.004712025
0.001954294
0.001185168
-1.218743e-05
-0.001308480
-0.003157158
-0.006104328
-0.007470436
-0.007270282
-0.006597514
-0.005912676
-0.006560187
-0.006762882
-0.006598272
-0.004215138
0.006098519
0.002880225
0.002433949
-0.0007569636
-0.0006171776
-0.00315943
-0.003493613
-0.001600756
-0.005060734
-0.005902545
-0.002866361
-0.004034895
-0.005498615
-0.00601273
-0.003846169
-0.003897633
-0.004082775
-0.003758213
-0.003014493
0.005886499
0.006680534
0.00646289
0.00605692
0.00307823
0.001914209
-0.0004292423
-0.002191663
-0.001235052
-0.002287906
-0.003229911
-0.003252786
-0.004878683
-0.004660915
-0.00547099
-0.002490584
-0.002785126
0.003555583
0.005036878
0.00510229
0.002044868
0.001929564
-0.000967372
-0.001288677
-0.002589550
-0.003323183
-0.002334016
-0.003410593
-0.00275721
-0.002444728
-0.003160732
-0.003695304
-0.004888672
-0.003501636
-0.004288143
-0.002593965
-0.004777316
-0.004246725
-0.004518019
-0.005253035
-0.005749898
-0.005952023
0.003062174
0.006564138
0.005374705
0.002467374
0.001112972
0.0002651115
-0.002923827
-0.004215107
-0.003867537
-0.001834246
-0.002642868
-0.003402971
-0.005460574
-0.004569089
-0.002922306
-0.0004909956
-0.001328825
-0.003230019
-0.003018548
0.005923
0.01163579
0.008660098
0.005747712
0.005224071
0.003905317
0.0008773463
0.0004820054
-0.002953238
-0.003630954
-0.004431073
-0.003333106
-0.003335284
-0.003445272
-0.006235083
-0.003517564
-0.001443052
0.001084803
0.001502092
0.002263074
0.01000834
0.008590293
0.005253595
0.00284751
0.0004743192
0.0003318002
0.002690156
0.003152186
0.003765856
0.001174309
0.0009690441
0.001030691
0.003571306
0.003962675
0.01624453
0.01240742
0.01146607
0.01108876
0.007161904
0.008306549
0.006207614
0.004800403
0.004156073
0.001977693
0.001953350
5.401322e-05
-0.003078017
-0.002204908
-0.004113594
-0.006132398
-0.004545918
-0.006073593
-0.00551702
-0.004670038
-0.003843125
-0.005815489
-0.00658548
-0.005937553
0.005451257
0.004894765
0.00528033
0.0038088
0.004100378
0.0001099885
0.002026032
0.004468850
0.002746650
0.002636617
-0.0003169732
-0.002866858
-0.001841113
-0.004586985
-0.004930247
-0.00438073
-0.004389117
-0.006188693
-0.006162634
-0.004227444
-0.00601194
-0.005905532
-0.005186678
0.003988933
0.002832951
0.001676969
0.0005209877
-0.0001026898
-0.002894777
-0.001535727
-0.002375509
-0.004830818
-0.004480926
-0.00334407
-0.005495554
-0.004795467
-0.005093111
-0.004758101
-0.003723284
-0.005315382
-0.001787591
0.002669093
0.005440807
0.004330291
0.003736109
0.0007440076
0.0006488406
2.296054e-05
-0.002777338
4.339384e-05
-0.000432518
-0.001835126
-0.002910517
-0.005117025
-0.006390104
-0.005092483
-0.006468844
-0.006125493
-0.005003156
-0.004963845
0.00508195
0.005551651
0.002955134
-0.0003256945
-0.001732193
-0.003528259
-0.006564953
-0.005020428
-0.006434967
-0.006426273
-0.005399677
-0.007446897
-0.006942612
-0.00794342
-0.00765377
-0.005954912
-0.005186877
-0.005404798
0.002989121
0.001286736
0.002185213
0.0003167352
-0.001579224
-0.002208282
-0.004570933
-0.005814615
-0.004390301
