# Supplementary material for: Nonlinear Time Series Analysis of Nodulation Factor Induced Calcium Oscillations: Evidence for Deterministic Chaos?
Source: PLoS One. 2009 Aug 13;4(8):e6637. doi: 10.1371/journal.pone.0006637 (PMC2722092; doi:10.1371/journal.pone.0006637)
Supplement: Experimental Data S1 — The experimental calcium traces (0.10 MB ZIP) [file pone.0006637.s001.zip › experimental_data/nod12_ma.dat]

-0.004975715
-0.004299115
-0.006058302
-0.006817268
-0.00717128
-0.00611457
0.002331223
0.01096055
0.009092463
0.007454827
0.003867953
5.990735e-06
-0.0005690962
0.0005751277
-0.002114315
-0.001321504
-0.002872761
-0.002449403
-0.003066763
-0.004500861
-0.003347965
-0.003415973
0.0001398818
0.009800646
0.007879866
0.00810665
0.003970366
0.003104872
0.004957199
-0.0005647409
-0.0001586987
-0.0009301687
-0.00127577
-0.004280273
-0.00500976
-0.004377982
-0.00508337
-0.004286434
-0.003775629
0.0005474065
0.01036501
0.007583472
0.006031854
0.001610478
-0.0001693329
-0.003458203
-0.002718009
-0.001857938
-0.005427525
-0.005892759
-0.007819013
-0.003970233
-0.002484987
-0.006149993
-0.004404677
0.008308447
0.01022312
0.007510964
0.00581213
0.003304707
0.002367167
-0.0009357363
0.000517879
-0.0006770968
-0.0007075363
-0.002349479
-0.005118855
-0.004698601
-0.003936473
-0.00306398
-0.003186029
0.001053785
0.008011304
0.009484524
0.004479608
0.001759725
-0.001019035
-0.003042712
-0.004315921
-0.004448088
-0.005367541
-0.006192377
-0.002987821
-0.002263073
-0.001242623
-0.002944996
0.0001259443
0.008656965
0.006223006
0.006772926
0.001190473
0.0005382683
-0.001819524
-0.002598907
-0.004185722
-0.004750738
-0.002654468
0.007407676
0.005347115
0.003848968
0.0002650018
-0.002250384
-0.000838165
-0.003113672
-0.003409925
-0.004130546
-0.00444677
-0.005672424
-0.004755456
-0.004149252
0.00519739
0.007249273
0.008230066
0.005289348
0.002728274
-0.0004055436
0.001197300
-0.003601695
-0.002713072
-0.0007389467
-0.0009994744
-0.002403765
-0.002465443
-0.0007753209
0.0001509965
0.006289246
0.01248467
0.01332982
0.009305963
0.003729005
0.002289089
-0.000554533
-0.002464155
-0.00307604
-0.003582816
-0.005260874
-0.005405051
-0.006226488
-0.005892043
-0.002313077
-0.001905654
-0.001462248
-0.0008703631
-0.00044969
-0.002365182
0.0006891364
0.0004851762
0.01244059
0.007380348
0.005829723
0.003137826
0.002372535
-0.003740305
-0.004297847
-0.005236062
-0.006354061
-0.005516026
-0.005431342
-0.008113405
-0.006495849
-0.007647119
-0.005582952
-0.003500548
-0.002646889
0.009932419
0.01426136
0.008761254
0.009609332
0.005159132
0.003195416
0.002111272
-0.002230837
-0.001025954
-0.002180505
-0.00392197
-0.002354949
-0.005117631
-0.003394909
-0.002303234
-0.002241538
-0.001776356
0.0005146767
-0.0007806846
-0.0005747542
-0.002525221
-0.0006669953
0.006302022
0.009489232
0.007712716
0.007798025
0.002985180
0.0005989887
-0.004907136
-0.003492038
-0.006204398
-0.005972016
-0.005991841
-0.005786094
-0.003722739
-0.004225799
-0.001373566
-0.0001854804
0.009598537
0.0076909
0.00853403
0.00561945
0.004285916
0.001815909
-0.001408283
-0.00296532
-0.003444899
-0.005054373
-0.003715729
-0.004687229
-0.004721208
-0.00515969
-0.004723104
-0.003720988
-0.0006440704
0.007091073
0.01228366
0.00896343
0.007019695
0.003179735
0.001412228
-0.0003027299
-0.000835907
-0.001185667
-0.001897073
-0.004326931
-0.001291948
-0.003131754
-0.003427734
-0.003937506
-0.002451056
0.00815338
0.007156582
0.007688696
0.004325927
0.002572670
-0.001217116
-0.003233145
-0.003714383
-0.003495135
-0.004408892
-0.001342556
-0.001529921
-0.004911322
-0.005569736
-0.005297908
-0.005241353
0.004041664
0.007205521
0.007215792
0.003826897
0.003998596
0.002101814
-0.0009829733
-0.001189806
-0.001332323
-0.002014334
-0.002043980
-0.002105831
-0.0006835021
-0.002306891
-0.001777704
-0.004390781
-0.001272671
-0.002461194
0.007876333
0.008591828
0.007539518
0.003088325
0.00079792
-0.001110351
-0.002445575
-0.003035534
-0.004593972
-0.003804484
-0.005399602
-0.003976191
0.006072977
0.007251756
0.006505352
0.002505841
0.002020791
-0.001101469
-0.002297464
-0.002055308
-0.005848815
-0.004897811
-0.005721019
-0.007661244
-0.003327034
0.002862142
0.004261326
0.006181586
0.001573196
0.002721147
0.002467605
-0.001229014
0.0005033163
-0.0008524801
-0.001648978
0.000416146
0.0002078263
0.0004966233
-0.001410564
-0.000849987
-0.0005399437
-0.003853873
-0.002033665
-0.001930202
0.008825679
0.008407923
0.008682621
0.004846112
0.00369618
0.0001561322
-0.002824806
-0.00361558
-0.002670487
-0.00556835
-0.004039316
-0.005817526
-0.006616954
-0.006300253
-0.004761269
-0.003483164
-0.002942564
-0.001842459
-0.00305675
-0.002734385
-0.0003339719
-0.0001890751
0.008211499
0.01160784
0.00870571
0.007708024
0.00546417
0.003791638
0.001755026
9.94252e-06
-0.001053706
-0.003585413
-0.006942113
-0.007887364
-0.007408331
0.001250317
0.006320255
0.005224328
0.004636119
0.002023178
0.0001308045
-0.001419871
-0.001167776
-0.002018880
-0.001549923
-0.001802715
-0.003823783
-0.0003139614
-0.001182309
-0.001229587
0.0006660642
-0.001029262
0.0085052
0.009591534
0.005820197
0.004150911
0.0007904344
-0.0002792236
-0.0008732588
-0.000922286
-0.002185859
-0.004250472
-0.003701884
-0.001101171
-0.003861533
-0.004238729
-0.005035337
-0.005308103
-0.002245177
0.004241192
0.005621117
0.006978233
0.006828464
0.004601716
0.001768477
0.000100947
-0.001622335
0.00114226
-0.001450993
-0.002176057
-0.002362505
-0.00499401
-0.001440311
-0.005214696
-0.003027639
-0.00363312
-0.002305341
-0.002561647
-0.002010251
0.0004402949
-0.001664159
0.009583079
0.009871803
0.007858554
0.004578585
0.003089315
0.001282850
0.001150350
-0.002691474
-0.003953596
-0.003046004
-0.005181633
-0.00430395
-0.005322814
-0.004128544
-0.005503704
-0.004708843
-0.00471434
-0.003544674
-0.003374927
-0.001422836
0.001157744
-0.001572816
-0.0006361837
-6.946079e-06
0.006848495
0.00967563
0.007256306
0.007874334
0.004338995
0.001843701
0.001724658
-0.0004948799
-0.001340303
-0.002769757
-0.002161063
-0.002360347
-0.003034334
-0.003757551
-0.002385752
-0.0009365171
-0.001332474
-0.002527839
-0.0008957733
-0.000938819
0.009024568
0.008157176
0.005456569
0.001901673
0.003234961
0.001920589
-0.001114837
0.001151881
0.0007695165
0.0002703955
-0.0001917913
0.001366484
-0.0001080645
0.0005214081
-0.001673104
-0.001859819
-0.002407197
-0.004174314
-0.001858747
-0.003401667
-0.004351479
-0.003853198
-0.004637547
-0.003168323
-0.003817539
-0.002472839
0.007367437
0.007903659
0.007591573
0.002296996
0.00232925
0.001505562
0.0001320064
-0.001960132
-0.0006936845
-0.00442113
-0.002673394
-0.003686766
-0.005418122
0.005781139
0.007304571
0.00639146
0.004682356
0.001578631
0.0006231152
6.987072e-06
-0.0008317297
-0.0008430619
-0.001779647
-0.0004914437
-0.001326850
-0.00236399
-0.003557740
-0.002448712
-0.003058510
-0.003774185
-0.003353679
-0.003844090
-0.003332039
-0.002940421
0.001351765
0.007981609
0.007144688
0.00544628
0.003749687
0.001464933
-0.001756839
-0.003440613
-0.003497153
-0.003057168
-0.002703649
-0.003524301
-0.003850937
-0.003760145
-0.001137435
0.009443582
0.006465318
0.006120558
0.002959273
0.003018205
0.0003274727
-0.0001769338
0.001216572
-0.002747127
-0.004109852
-0.001586452
-0.003142038
-0.004850923
-0.005103919
-0.002734474
-0.00263917
-0.002763065
-0.002333985
-0.001586523
0.00736988
0.00828633
0.008085105
0.007542664
0.004560734
0.003093102
0.0003282399
-0.001878773
-0.001157794
-0.002443728
-0.003510339
-0.003631986
-0.005274871
-0.004688705
-0.005138188
-0.001762832
-0.001704799
0.00485684
0.006541143
0.006737209
0.003787678
0.003763048
0.0009461327
0.0005994012
-0.0006404795
-0.001399380
-0.000415918
-0.001501202
-0.0007174356
-0.0002782673
-0.0009745236
-0.001570175
-0.002774429
-0.001404282
-0.002158115
-0.0005132244
-0.002631159
-0.002035535
-0.002285044
-0.003040039
-0.003567600
-0.003743884
0.005390959
0.008949267
0.007728926
0.004645699
0.003204395
0.002314220
-0.0008577236
-0.002577006
-0.002864725
-0.001358548
-0.002607189
-0.003806239
-0.006258125
-0.005279236
-0.003389157
-0.0006247175
