# Supplementary material for: Nonlinear Time Series Analysis of Nodulation Factor Induced Calcium Oscillations: Evidence for Deterministic Chaos?
Source: PLoS One. 2009 Aug 13;4(8):e6637. doi: 10.1371/journal.pone.0006637 (PMC2722092; doi:10.1371/journal.pone.0006637)
Supplement: Experimental Data S1 — The experimental calcium traces (0.10 MB ZIP) [file pone.0006637.s001.zip › experimental_data/nod1_emd.dat]

-0.03176136
-0.0290948
0.001912244
0.01101843
0.004070573
0.01188544
0.01902456
0.01090400
0.003762456
0.001514102
-0.00376328
-0.007605018
-0.01109726
-0.01620997
-0.01673215
-0.01973133
-0.009984918
0.02119689
0.02135253
0.02268988
0.01871917
0.01538548
0.01151603
0.008548743
0.00441386
0.0004708288
-0.001832409
-0.004159453
-0.002804912
-0.002886484
0.030124
0.03391857
0.03013441
0.0254231
0.01720282
0.01219091
0.00798561
0.002912999
-0.001067614
-0.002574748
-0.005497791
-0.007376722
-0.00846801
-0.009308443
-0.00727574
0.03118207
0.03515323
0.03169744
0.02564546
0.01489396
0.01037844
0.002385885
-0.000254659
-0.006816555
-0.01136494
-0.01318717
-0.01597482
-0.01781835
-0.01947124
0.01705585
0.01912761
0.01387078
0.005901204
-0.0005497577
-0.005544898
-0.01122101
-0.01472405
-0.01735533
-0.0162371
0.009659048
0.008060743
0.004516254
-0.001556004
-0.00974417
-0.01096623
-0.01519922
-0.01867503
-0.0216584
-0.02099005
-0.02352285
-0.02367957
-0.02642855
-0.02439882
-0.02551096
-0.02703271
-0.02216792
0.01648742
0.01976225
0.01231268
0.01050566
0.004179626
-0.0008471929
-0.005811026
-0.01418447
-0.01641120
-0.01965706
-0.02070483
-0.02069245
-0.02391357
-0.02247071
-0.01773057
-0.01687902
0.01117164
0.02361714
0.02039418
0.01432921
0.006480598
0.00295747
-0.002205892
-0.007352688
-0.006135513
-0.01039749
-0.00920147
-0.0004141467
-0.003620518
0.001941164
-0.0001880215
0.008220323
0.04060632
0.04019134
0.03437403
0.02931616
0.02167901
0.01650226
0.01102373
0.007527188
0.00551641
0.03090661
0.03475042
0.02663289
0.02117866
0.01088073
0.005146907
0.001531454
0.001103909
0.02364429
0.02253303
0.01266927
0.006798685
-0.001161282
-0.00852303
-0.01255721
-0.01585506
-0.01978267
-0.02026521
-0.02313448
-0.02121231
-0.02411407
0.005283728
0.009153413
0.005937947
0.001905829
-0.004725353
-0.0104096
-0.01417591
-0.02100672
-0.02153093
-0.02312978
-0.01469082
-0.01016688
-0.009359222
0.02443037
0.03365304
0.02735269
0.02365098
0.01929033
0.009600348
0.003041199
0.0007975752
-0.002825192
-0.005490851
-0.007831239
-0.01220070
-0.01329993
-0.01306513
-0.01477362
-0.01409227
-0.01770517
-0.01759800
-0.01733631
-0.01747193
-0.02049225
-0.01832796
-0.006283049
0.03002680
0.02684573
0.02370056
0.01875272
0.01223554
0.00643421
-0.0004343006
-0.00598023
-0.005675626
-0.008476126
-0.00943405
0.01660672
0.03066877
0.02522227
0.01850013
0.01090227
0.004698481
0.0002913937
-0.00295883
-0.006702609
-0.005555963
-0.006338519
-0.009161046
-0.01139130
-0.01480876
-0.01840101
-0.01664759
0.02248583
0.02249032
0.01865030
0.01178439
0.006833142
5.239872e-05
-0.004926593
-0.009138365
-0.01418047
-0.01612231
-0.01573254
-0.01460205
0.001619850
0.02062803
0.01554394
0.007390888
0.002118647
-0.005001012
-0.008697812
-0.01213469
-0.01267651
-0.01793726
-0.02179961
-0.02169654
-0.02123407
-0.02008251
-0.02114984
0.004840027
0.02606282
0.02794331
0.02445318
0.01733308
0.00790739
0.003892138
-0.001108390
-0.001303678
-0.006996882
-0.007481008
-0.006403791
-0.006686157
-0.01053022
-0.0127779
-0.009846157
-0.01318453
0.01712194
0.03382388
0.03697406
0.02902352
0.01860858
0.01586484
0.00875787
0.0003737471
-0.003262846
-0.006646005
-0.007664674
-0.009344197
-0.01266587
-0.01127527
-0.01525019
-0.01250873
-0.01527167
-0.01386417
-0.01012584
0.02673182
0.03007635
0.02440848
0.02302324
0.01613369
0.009614863
0.00318429
-0.000684902
-0.003669529
-0.005495574
-0.008310232
-0.01242934
-0.01330629
-0.0167705
-0.01655195
-0.01654537
0.00791936
0.01792109
0.01322552
0.01381372
0.009821256
0.005300965
2.415897e-05
-0.004510577
-0.01000654
-0.01311282
-0.01892088
-0.02119352
-0.02155905
-0.02028518
-0.02198212
-0.02060171
-0.02249933
-0.02323645
-0.02192296
0.0006325933
0.01562878
0.01541600
0.01154602
0.005055925
0.01378879
0.007554017
0.003627629
-0.0005517222
-0.004462915
-0.007324868
-0.01280269
-0.01482580
-0.01512942
-0.01777152
-0.02166222
-0.02528649
-0.02396618
-0.02400038
-0.02605404
0.001203623
0.01261822
0.01231217
0.007251369
0.005359029
0.001002033
-0.004639828
-0.008164854
-0.01195138
-0.01718577
-0.02062988
-0.02148013
-0.02250588
-0.02301155
-0.02190516
-0.02334096
-0.02538604
-0.02410979
-0.01964505
-0.02178971
-0.02120706
-0.002655617
0.02164796
0.02596906
0.02642932
0.02235961
0.02008313
0.01544628
0.008863055
0.00629314
0.003916633
2.767171e-05
-0.002751643
-0.002832652
-0.003017816
-0.004859564
-0.003163168
-0.005252947
-0.004963032
-0.003248283
0.01673285
0.02938574
0.02890551
0.02802275
0.02371908
0.01801836
0.01223473
0.004550750
0.001655460
-0.00231639
-0.00342953
-0.00623396
-0.00684173
-0.00906733
-0.01013925
-0.01013062
0.0123325
0.02691054
0.02734043
0.02487468
0.02025453
0.0169941
0.01101606
0.004459103
-0.0002947669
-0.001690301
-0.00743018
-0.007405665
-0.01127182
-0.01005043
-0.00985118
-0.01267251
-0.002201820
0.02164327
0.02274511
0.02305365
0.01740656
0.0135735
0.008154922
0.006512215
0.003450049
0.0005012923
0.0003183559
-0.0003788006
-0.002399537
-0.004368814
-0.001660841
-0.004212779
0.02533594
0.03269411
0.02900885
0.02232328
0.01708015
0.008427721
0.003838888
0.0002999541
-0.004383071
-0.006987148
-0.005156316
-0.008915185
-0.01101082
-0.01260927
-0.01163564
0.01291379
0.01767125
0.01510259
0.01415980
0.01154248
0.007667984
0.001197425
0.000692225
-0.003907248
-0.004603293
-0.005163841
-0.007589902
-0.008418136
-0.009083902
-0.008940711
-0.006111043
-0.005012249
0.005854503
0.02102423
0.02424263
0.02811318
0.02799073
0.02370687
0.01738227
0.009484957
0.003617960
0.001397820
-0.0009816653
-0.003329424
-0.005920247
-0.006889895
-0.005468306
-0.008785223
-0.01066600
-0.01292660
-0.01723657
-0.01962173
-0.004416263
0.009960053
0.01064802
0.007594048
0.006038219
0.002886514
-0.003051597
-0.006220323
-0.008879254
-0.01110395
-0.01456378
-0.01640924
-0.01665822
-0.01626050
-0.01455531
-0.01309718
-0.01306696
0.0003818099
0.01646512
0.01723908
0.01595485
0.01156715
0.005356312
0.004049797
-0.0009926224
-0.00427607
-0.00493685
-0.006328915
-0.01001593
-0.01053197
-0.01115294
