# Supplementary material for: Nonlinear Time Series Analysis of Nodulation Factor Induced Calcium Oscillations: Evidence for Deterministic Chaos?
Source: PLoS One. 2009 Aug 13;4(8):e6637. doi: 10.1371/journal.pone.0006637 (PMC2722092; doi:10.1371/journal.pone.0006637)
Supplement: Experimental Data S1 — The experimental calcium traces (0.10 MB ZIP) [file pone.0006637.s001.zip › experimental_data/nod1_ma.dat]

0.02258665
0.01560497
0.02198210
0.02761415
0.01747356
0.008460046
0.00442996
-0.002433137
-0.007945021
-0.01279943
-0.01920191
-0.02081507
-0.02357187
-0.01327301
0.01818659
0.01761220
0.0183533
0.01361289
0.009412286
0.004914798
0.00130886
-0.003450135
-0.007954063
-0.01086348
-0.01375731
-0.01297260
-0.01315898
0.02103761
0.02605813
0.02347211
0.0182618
0.009250324
0.003430667
-0.001458987
-0.00695129
-0.01132869
-0.01300505
-0.01608477
-0.01780372
-0.01855636
-0.01766483
-0.01363688
0.02673856
0.032505
0.0290546
0.02272467
0.01173728
0.007101746
-0.0009120144
-0.003434239
-0.009767693
-0.01402267
-0.01548990
-0.01800088
-0.02052229
-0.02125082
0.01650126
0.01990267
0.01606095
0.009125308
0.003696990
-0.0004561572
-0.005276534
-0.00821302
-0.01035832
-0.008820667
0.01749344
0.01615826
0.01285538
0.008546814
0.002010734
0.00068439
-0.004102532
-0.008092204
-0.01171682
-0.01166362
-0.01475051
-0.01536794
-0.01819791
-0.01512420
-0.01512644
-0.01563812
-0.01000664
0.02921673
0.03295299
0.02560592
0.02372831
0.01609033
0.009280475
0.002561214
-0.007331324
-0.01087318
-0.01521203
-0.01719075
-0.01796432
-0.02182548
-0.01930598
-0.01340603
-0.01204416
0.01657280
0.02910909
0.02586102
0.01923605
0.009197056
0.003411079
-0.003912273
-0.01105866
-0.01153509
-0.01741244
-0.01755495
-0.009776684
-0.01387762
-0.009104084
-0.01167735
-0.003517300
0.02859597
0.02800624
0.0221026
0.01689650
0.008922332
0.002555638
-0.004238857
-0.008608975
-0.01090701
0.01438607
0.01864970
0.01102819
0.006538227
-0.001342888
-0.004657198
-0.005971058
-0.004376211
0.01999715
0.01933588
0.009548184
0.003742413
-0.004071894
-0.01000714
-0.01223372
-0.01389803
-0.01613708
-0.01532206
-0.01705922
-0.01448719
-0.01693723
0.01378154
0.01757608
0.01352194
0.008668293
0.001045203
-0.005751034
-0.01040313
-0.0179893
-0.01933625
-0.02163225
-0.01389860
-0.009909474
-0.00957795
0.02495538
0.03506715
0.02959562
0.02653418
0.02269305
0.01329093
0.006858522
0.004473824
0.0008098244
-0.002047594
-0.00472398
-0.01070088
-0.01324800
-0.01298368
-0.01409585
-0.01280950
-0.01573342
-0.01483695
-0.01395173
-0.01373836
-0.01638742
-0.01395846
-0.002797142
0.03197302
0.02729534
0.02287848
0.01697225
0.009676506
0.003300143
-0.004157908
-0.01013934
-0.01030564
-0.01355116
-0.01496203
0.01080157
0.02520495
0.02169584
0.01671369
0.00916464
0.002811528
-0.001852024
-0.005316198
-0.009350703
-0.00844549
-0.009258238
-0.01205461
-0.01409543
-0.01620424
-0.01794102
-0.01459529
0.02521263
0.02482734
0.02055271
0.01340201
0.008246836
0.001397192
-0.003456968
-0.007437741
-0.01234008
-0.01402093
-0.01335238
-0.01209092
0.00431359
0.02502365
0.02168432
0.01408282
0.008238594
0.0002736772
-0.004400006
-0.008728118
-0.00995262
-0.01593713
-0.02040088
-0.02087582
-0.02071842
-0.01920367
-0.01919058
0.007687633
0.02962641
0.0321019
0.02880472
0.02186321
0.01126638
0.005390229
-0.001807644
-0.004036756
-0.01134307
-0.01331206
-0.01338936
-0.01453357
-0.01805441
-0.01899461
-0.01463941
-0.01662671
0.01487893
0.03234745
0.03626265
0.02876752
0.01891078
0.01644129
0.009439782
-0.0002699964
-0.005377232
-0.01015801
-0.01260873
-0.01532740
-0.01956098
-0.01761277
-0.02020721
-0.01583988
-0.01722191
-0.01473752
-0.00986727
0.0278731
0.03190355
0.02676739
0.02577826
0.0182655
0.01065621
0.003190127
-0.001682479
-0.005669817
-0.008208104
-0.01163445
-0.01612755
-0.01700913
-0.01887941
-0.01670083
-0.01487002
0.01137815
0.02283678
0.01940523
0.02094503
0.01782528
0.01408781
0.00946825
0.004575947
-0.002042192
-0.006297216
-0.01323779
-0.0163746
-0.01795335
-0.01666472
-0.01778978
-0.01585813
-0.01702454
-0.01707567
-0.01503790
0.008111795
0.02353287
0.02363081
0.02010293
0.01386758
0.02271145
0.01657441
0.01287885
0.007772122
0.002532175
-0.001722209
-0.008419526
-0.01153390
-0.01185230
-0.01368365
-0.01663112
-0.0193155
-0.01710552
-0.01576299
-0.01665529
0.01164771
0.02396068
0.02435232
0.01993215
0.01854314
0.01455750
0.00909625
0.005731943
0.001927206
-0.004212427
-0.009481116
-0.01233016
-0.01545525
-0.01680716
-0.01599937
-0.01756055
-0.01967011
-0.01843123
-0.01408308
-0.01641445
-0.01604833
0.002138350
0.0258752
0.02956548
0.02929305
0.02453322
0.02153478
0.01615165
0.007965467
0.003204673
-0.001292456
-0.007088137
-0.01168781
-0.01333785
-0.01411863
-0.0152765
-0.01260757
-0.01354753
-0.01222605
-0.00945863
0.01141401
0.02478411
0.02496117
0.02464029
0.01984442
0.01295720
0.005966642
-0.002833048
-0.006732911
-0.01151106
-0.01327497
-0.01645629
-0.01718221
-0.01867089
-0.01827019
-0.01680911
0.007225777
0.02315459
0.02469926
0.02322978
0.01887972
0.01481976
0.00783924
0.0002229228
-0.005476617
-0.00768883
-0.01411770
-0.01475937
-0.01916893
-0.01747450
-0.01621184
-0.01792472
-0.006363436
0.01846618
0.02031377
0.02123100
0.01474835
0.009595233
0.002948180
0.0001148192
-0.003927300
-0.007664559
-0.00840359
-0.009507314
-0.01186015
-0.01363854
-0.009859103
-0.01114515
0.01976563
0.02832391
0.02564649
0.01877005
0.01308003
0.003960976
-0.00117472
-0.005163141
-0.01016856
-0.01291704
-0.01128917
-0.01495870
-0.01703924
-0.01741822
-0.01483376
0.01121224
0.01722546
0.01569712
0.01533535
0.01307155
0.008974353
0.001486981
-0.0002679328
-0.006198708
-0.008371512
-0.01032129
-0.01394753
-0.01562111
-0.01591557
-0.01512196
-0.01164945
-0.009851605
0.001713134
0.01746465
0.02094916
0.02519828
0.02534566
0.02139421
0.01555200
0.00813544
0.002107846
-0.0008745752
-0.004038132
-0.006934616
-0.00996798
-0.01081943
-0.008435331
-0.01053425
-0.01093586
-0.01163319
-0.01441285
-0.01544688
0.0008037952
0.01597473
0.0173003
0.01473042
0.01356357
0.01015927
0.003286437
-0.0007910996
-0.004440144
-0.00755467
-0.01174631
-0.0144437
-0.01543830
-0.01504662
-0.01274595
-0.01060910
-0.009874795
0.004236517
0.02088119
0.02202669
0.02096472
0.01669871
0.01044126
0.009007188
0.003824148
0.00038702
-0.0003607544
-0.001877262
-0.005652666
-0.006552768
-0.007997627
-0.0094242
-0.009072374
-0.009461503
