# Supplementary material for: Nonlinear Time Series Analysis of Nodulation Factor Induced Calcium Oscillations: Evidence for Deterministic Chaos?
Source: PLoS One. 2009 Aug 13;4(8):e6637. doi: 10.1371/journal.pone.0006637 (PMC2722092; doi:10.1371/journal.pone.0006637)
Supplement: Experimental Data S1 — The experimental calcium traces (0.10 MB ZIP) [file pone.0006637.s001.zip › experimental_data/nod2_ma.dat]

-0.004374081
-0.01061711
-0.008061505
-0.008584457
0.01267425
0.01745372
0.01436767
0.01158567
0.00866021
0.001874845
-0.0001492104
-0.006520896
-0.003186321
0.01591581
0.008768068
0.003426952
-0.004155107
-0.00727034
-0.008066354
-0.002689182
0.01090766
0.006268136
0.0007287416
-0.001263796
-0.005979076
-0.005772156
-0.007240395
-0.007853348
0.01130074
0.00865155
0.003075898
-0.002276131
-0.005849888
-0.008417756
-0.01237290
-0.01080200
-0.01301865
0.008079644
0.007866685
0.003378612
-0.0009619292
-0.0009188352
-0.001489674
-0.005257336
-0.005289569
-0.00515493
0.008720506
0.01693863
0.01238217
0.005402336
0.0007771316
-0.002328126
-0.005715271
-0.005415056
-0.008833668
-0.01122677
-0.007265778
0.01380910
0.007229195
0.004192433
0.001397449
-0.003110727
-0.004958686
-0.005990234
-0.006258805
-0.006333376
-0.006234793
0.004996517
0.014315
0.00824787
0.002938941
-0.0006235056
-0.003495566
-0.004370428
-0.005166708
-0.007231387
-0.008375203
-0.004335751
0.01236225
0.00816206
0.007393243
0.001074937
-4.68372e-05
-0.002237179
-0.006832132
-0.006048171
-0.006005114
0.008732361
0.007934035
0.005553214
0.0004944232
0.0002096776
-0.001597255
-0.003301508
-0.004481577
-0.005244748
0.01168184
0.006289726
0.001712288
-0.0007398448
-0.001931826
-0.0009020576
-0.00471178
-0.00647838
-0.00727412
8.4158e-05
0.01254238
0.00624506
0.0009213688
-0.0002144048
-0.005622736
-0.008642066
-0.007473588
-0.007549391
0.005282182
0.009677233
0.00638746
0.001859802
0.0005535684
-0.0008631908
-0.001641813
-0.002101433
0.004931429
0.01006266
0.004418114
0.001605661
-0.001103631
-0.003242144
-0.009060918
-0.00693297
-0.008928514
-0.01062440
-0.008756376
-0.00841244
0.001386314
0.01220757
0.01005959
0.006852491
0.002914077
-0.000103026
-0.003035925
-0.007758246
-0.006505795
-0.004731486
0.01055553
0.01274855
0.00867835
0.003570524
0.001136508
-0.0009432244
-0.000522862
-0.001625977
-0.003512178
0.01083999
0.007209632
0.0004734176
-0.002048493
-0.00265299
-0.003699092
-0.003557316
-0.005612413
-0.008555352
-0.00811622
0.01003591
0.008165478
0.002620409
-0.00099035
-0.003229786
-0.005800432
-0.00689988
-0.009403855
-0.005161801
0.01017335
0.007977603
0.002361291
-0.001864703
-0.001444928
-0.002342604
-0.00417531
-0.00602052
-0.006922599
-0.007970145
-0.006875319
0.01096304
0.01128589
0.008275053
0.003494960
0.000138378
-0.002872692
-0.001178436
-0.003607761
0.009472908
0.01329266
0.009488953
0.00418981
-0.00237182
-0.003535072
-0.002704048
-0.004742464
-0.00861027
-0.007887233
-0.008269672
-0.004581982
-0.002407168
0.01521240
0.01154050
0.0058756
0.004192397
0.003401489
-0.001618177
-0.003011582
-0.004968619
-0.005351338
-0.008421022
-0.007018853
0.003011268
0.01261942
0.007586991
0.002684796
-0.002977059
-0.004585076
-0.002350784
-0.001836399
-0.003407212
-0.0008985132
-0.002988662
0.01158459
0.01320156
0.009031124
0.003945602
0.000110716
-0.0009212884
-0.003850442
-0.005186618
-0.007530856
-0.008990796
-0.007701006
-0.007154244
-0.00902556
-0.008304806
0.008605097
0.009421936
0.00406296
0.0053831
0.002515613
-0.001665915
-0.002482498
-0.002695152
-0.004172869
-0.004459184
-0.005799698
-0.005970161
0.01294491
0.01122154
0.007743078
0.004558962
0.0009288684
-0.00144682
-0.004389031
-0.006269911
-0.00601336
-0.008471885
-0.007428415
-0.007634609
-0.007035828
0.002304004
0.01582925
0.01203242
0.009489261
0.006562263
0.001491264
0.0009120548
-0.001833884
-0.004623894
-0.004259259
-0.001474748
0.01080879
0.006530397
0.00037393
-0.004695696
-0.004392901
-0.00621672
-0.00588919
-0.006406103
-0.008614772
-0.01025080
-0.009187705
-0.007873854
0.000601668
0.01295256
0.01237148
0.01287373
0.004716291
0.001186590
-0.0009999944
0.000357318
-0.000887858
-0.004139159
-0.006663636
-0.007058679
-0.007963594
-0.004089536
0.01483447
0.01570545
0.009349974
0.003519133
0.003117888
0.000558562
-0.001507387
-0.003888570
-0.00474546
-0.00413041
-0.005928578
-0.009005688
-0.006965511
-0.003987154
0.008115296
0.01436021
0.008904874
0.005788278
0.002519313
0.0001230604
-0.002987322
-0.004682118
-0.005903765
-0.006266176
-0.008531598
-0.005598615
-0.006135295
-0.006288592
-0.001991917
-0.002114132
-0.002431322
0.01256530
0.01660581
0.01376260
0.007616304
0.002853474
-0.000677656
-0.001600146
-0.002619376
-0.005015013
-0.005551301
-0.007312534
-0.003181105
-0.003455112
-0.002531717
0.001312756
0.01680378
0.01408973
0.009562668
0.004875819
0.002019552
-0.001264977
-0.001816373
-0.005101897
-0.0058844
-0.007278726
-0.008751213
-0.009082744
0.003605537
0.009918925
0.003965330
0.001088087
0.0004047
-0.004559005
-0.003783233
-0.003490673
-0.007894848
-0.005015233
-0.006183333
-0.004561441
0.009217133
0.006908161
0.002673205
-0.001792495
-0.002043604
-0.002540443
-0.001767445
-0.003526566
-0.002447629
-0.002351428
-0.00407427
0.01203693
0.01013200
0.00849447
0.004375947
0.000681196
-0.001271634
-0.002113520
-0.002353884
-0.003658560
-0.003857089
-0.001454867
-7.29232e-05
-0.002072091
-0.002265383
-0.004343424
-0.002260517
0.00827108
