# Supplementary material for: Nonlinear Time Series Analysis of Nodulation Factor Induced Calcium Oscillations: Evidence for Deterministic Chaos?
Source: PLoS One. 2009 Aug 13;4(8):e6637. doi: 10.1371/journal.pone.0006637 (PMC2722092; doi:10.1371/journal.pone.0006637)
Supplement: Experimental Data S1 — The experimental calcium traces (0.10 MB ZIP) [file pone.0006637.s001.zip › experimental_data/nod3_ma.dat]

0.01567519
0.01336521
0.008255757
0.003432859
0.001059247
-0.003478697
-0.003178730
-0.005410398
-0.0071502
-0.009234852
-0.008029162
-0.01006057
-0.00562954
-0.005687847
0.008146346
0.009841868
0.004275807
0.002653096
-0.0006463936
-0.002520532
-0.005385524
-0.007801364
-0.003694967
-0.003441718
-0.004459712
-0.003885664
-0.002117688
0.0003454988
0.01382035
0.01192847
0.01012524
0.005604596
0.003243339
0.001261490
-0.003029145
-0.004346893
-0.003821411
-0.00371798
-0.004006461
-0.002295233
0.01046499
0.007752229
0.006573051
0.002877165
-0.0005102572
-0.0006527884
-0.002494319
-0.006252276
-0.005141426
-0.003925356
-0.004302039
-0.00442377
-0.006024061
-0.004821241
0.00263576
0.01060598
0.009473113
0.00387846
-0.0004112044
-0.003010983
-0.003312676
-0.004011284
-0.002242898
-0.004979094
-0.004016907
-0.001767508
-0.003233183
-0.002225076
-0.0007077324
0.01305002
0.01192818
0.007718943
0.005006375
0.003889326
0.001351209
-0.003124402
-0.002476270
-0.003181186
-0.004183226
-0.005423901
-0.0081094
-0.009196422
0.001411341
0.008017272
0.00521685
0.003227834
0.0002115324
-3.43e-05
-0.0006486876
-0.002167586
-0.003414906
-0.003125875
-0.002160658
-0.002312555
-0.004270824
-0.0005501352
0.005817116
0.01122098
0.009477864
0.002099837
0.001638974
0.0008866356
-0.003587421
-0.004690509
-0.005487352
-0.005322547
-0.006204584
-0.007397541
-0.009087642
-0.007216994
-0.005122924
0.005836564
0.006849991
0.004112177
0.003326451
0.0008876324
-9.7258e-05
-0.002354592
-0.004400603
-0.002688254
-0.004058583
0.003400978
0.006087793
0.001490354
0.000994278
-0.001472778
-0.0007586848
-0.001697468
-0.002339492
-0.0006361328
0.0001364868
0.001188289
0.01524092
0.01278841
0.01167326
0.006474783
0.004216763
0.00351893
-0.0003162952
-0.001483468
-0.002353345
-0.004966724
-0.005798969
-0.007452298
-0.006286076
-0.006772141
-0.00521635
-0.003054411
-0.004827952
0.01030816
0.009463102
0.006605624
0.003324164
0.001206676
-0.001880838
-0.002568909
-0.004125502
-0.004804949
-0.005549731
-0.00511752
-0.004657831
-0.003491286
0.007514475
0.009202496
0.00761828
0.004045117
0.002246765
0.001132259
-0.000811376
0.0008571844
-0.001982452
-0.003407245
-0.004622597
-0.007334625
-0.006677187
-0.003431518
0.01134105
0.01052580
0.005888844
0.006974875
0.001600748
-0.002333544
-0.004097088
-0.001826374
-0.00591951
-0.005487353
-0.005761264
-0.005144294
-0.004687212
-0.00485391
-0.004262384
-0.003289993
-0.001079068
0.01130273
0.01189189
0.009159288
0.006461482
0.003138083
-0.001436802
-0.004879425
-0.004975715
-0.004299111
-0.006058306
-0.006817266
-0.007171279
-0.006114568
0.002331222
0.01096055
0.00909246
0.007454826
0.00386795
5.988e-06
-0.0005690944
0.0005751248
-0.002114313
-0.001321504
-0.002872764
-0.002449406
-0.003066762
-0.004500857
-0.003347963
-0.003415977
0.0001398828
0.00980065
0.007879862
0.008106651
0.003970366
0.003104870
0.004957197
-0.0005647368
-0.0001587028
-0.0009301712
-0.001275768
-0.004280275
-0.005009758
-0.004377978
-0.005083374
-0.004286436
-0.003775629
0.0005474084
0.01036501
0.007583476
0.006031854
0.00161048
-0.0001693304
-0.003458204
-0.002718012
-0.001857939
-0.00542753
-0.00589276
-0.007819012
-0.003970230
-0.002484982
-0.006149992
-0.004404677
0.008308444
0.01022312
0.007510963
0.005812135
0.003304708
0.002367164
-0.0009357324
0.000517876
-0.0006770976
-0.0007075376
-0.002349478
-0.005118859
-0.004698602
-0.003936477
-0.003063983
-0.003186027
0.001053789
0.008011302
0.009484526
0.004479608
0.001759721
-0.001019040
-0.003042711
-0.004315916
-0.004448085
-0.005367541
-0.006192374
-0.002987820
-0.002263069
-0.001242627
-0.002944991
0.0001259496
0.008656967
0.006223004
0.006772924
0.00119047
0.00053827
-0.001819528
-0.002598912
-0.004185725
-0.00475074
-0.002654472
0.007407673
0.00534712
0.00384897
0.0002649984
-0.002250378
-0.000838164
-0.003113673
-0.003409922
-0.004130546
-0.004446769
-0.005672428
-0.00475546
-0.004149256
0.005197395
0.00724927
0.008230068
0.005289346
0.002728271
-0.0004055396
0.001197305
-0.003601693
-0.002713071
-0.0007389504
-0.0009994708
-0.002403769
-0.002465439
-0.000775322
0.0001509976
0.00628925
0.01248467
0.01332983
0.009305958
0.003729001
0.002289091
-0.0005545328
-0.002464150
-0.003076045
-0.003582817
-0.005260879
-0.005405049
-0.006226484
-0.005892047
-0.002313076
-0.001905652
-0.001462243
-0.000870366
-0.0004496852
-0.002365184
0.0006891372
0.0004851792
0.01244059
0.007380351
0.005829722
0.003137824
0.00237253
-0.003740304
-0.004297852
-0.00523606
-0.006354059
-0.005516026
-0.005431342
-0.008113401
-0.006495847
-0.00764712
-0.005582954
-0.003500549
-0.002646885
0.009932422
0.01426136
0.008761254
0.009609331
0.005159128
0.003195418
0.002111268
-0.002230836
-0.001025959
-0.002180504
-0.003921965
-0.002354946
-0.00511763
-0.003394905
-0.002303238
-0.002241536
-0.001776353
0.000514674
-0.0007806872
-0.0005747552
-0.002525220
-0.0006669948
0.006302022
0.00948923
0.007712716
0.007798023
0.002985184
0.0005989888
-0.004907132
-0.003492042
-0.006204398
-0.005972014
-0.005991843
-0.005786094
-0.00372274
-0.004225798
-0.001373564
-0.000185482
0.009598533
0.0076909
0.008534027
0.005619451
0.004285914
0.001815914
-0.001408281
-0.002965322
-0.003444897
-0.005054371
-0.003715732
-0.004687226
-0.004721209
-0.005159687
-0.004723109
-0.003720984
-0.0006440752
0.007091074
0.01228366
0.008963428
0.007019692
0.003179738
0.001412223
-0.0003027284
-0.000835906
-0.001185663
-0.001897074
-0.004326932
-0.001291948
-0.003131752
-0.003427731
-0.003937503
-0.00245106
0.008153378
0.007156585
0.007688697
0.004325927
0.002572670
-0.001217120
-0.003233142
-0.003714380
-0.003495138
-0.004408892
-0.001342557
-0.001529923
-0.004911319
-0.00556974
-0.005297905
-0.005241352
0.00404166
0.007205517
0.007215796
0.003826896
0.003998596
0.002101817
-0.0009829696
-0.001189803
-0.001332327
-0.002014331
-0.002043983
-0.002105830
-0.0006835064
-0.002306889
-0.001777708
-0.004390782
-0.001272669
-0.002461196
0.007876337
0.008591828
0.007539523
0.003088325
0.0007979176
-0.001110353
-0.002445578
-0.003035536
-0.004593973
-0.003804481
-0.005399607
-0.003976187
0.006072975
0.007251758
0.006505348
0.002505844
0.002020796
-0.001101464
-0.002297463
-0.002055306
-0.005848816
-0.004897812
-0.00572102
-0.007661246
-0.003327030
0.002862138
0.00426133
0.006181583
0.001573192
0.002721148
0.002467604
-0.001229016
0.000503312
-0.0008524832
-0.001648976
0.000416148
0.0002078288
0.000496626
-0.001410564
-0.00084999
-0.0005399452
-0.003853868
-0.002033661
-0.001930199
0.008825684
0.008407924
0.008682623
0.004846114
0.003696175
0.0001561296
-0.002824811
-0.003615580
-0.00267049
-0.005568354
-0.00403932
-0.005817522
-0.006616954
-0.006300256
-0.004761264
-0.003483165
-0.002942568
-0.001842459
-0.003056746
-0.002734384
-0.0003339744
-0.0001890724
0.008211502
0.01160784
0.008705713
0.007708024
0.005464172
0.003791639
0.001755021
9.9412e-06
-0.001053708
-0.003585410
-0.006942109
-0.007887368
-0.00740833
0.001250314
0.006320259
0.005224328
0.004636119
0.002023179
0.0001308068
-0.001419876
-0.001167780
-0.002018884
-0.001549922
-0.001802715
-0.003823784
-0.0003139616
-0.001182305
-0.001229586
0.0006660664
-0.001029262
0.0085052
0.00959153
0.005820198
0.004150911
0.0007904336
-0.0002792236
-0.0008732628
-0.0009222856
-0.002185856
-0.004250474
-0.003701880
-0.00110117
-0.003861528
-0.004238727
-0.005035336
-0.0053081
-0.002245180
0.004241188
0.005621113
0.006978228
0.006828459
0.004601717
0.001768481
0.0001009456
-0.001622330
0.001142262
-0.001450995
-0.002176061
-0.002362505
-0.004994014
-0.001440308
-0.005214693
-0.003027640
-0.003633122
-0.002305344
-0.002561644
-0.002010248
0.0004402992
-0.001664159
0.00958308
0.009871806
0.007858552
0.00457858
0.003089313
0.001282845
0.001150353
-0.002691471
-0.003953593
-0.003046004
-0.005181635
-0.004303953
-0.005322811
-0.004128546
-0.005503702
-0.00470884
-0.00471434
-0.003544673
-0.003374931
-0.001422839
0.001157741
-0.001572819
-0.0006361776
-6.9444e-06
0.006848498
0.009675634
0.007256303
0.007874329
0.00433899
0.001843702
0.001724656
-0.000494884
-0.001340306
-0.002769758
-0.002161066
-0.002360344
-0.00303433
-0.003757547
-0.002385748
-0.000936514
-0.001332471
-0.00252784
-0.0008957716
-0.000938818
0.009024569
0.008157177
0.005456568
0.001901671
0.003234955
0.001920592
-0.001114838
0.001151882
0.000769514
0.0002703964
-0.0001917956
0.001366487
-0.0001080644
0.000521412
-0.001673104
-0.001859819
-0.002407199
-0.004174315
-0.001858748
-0.003401670
-0.004351479
-0.003853200
-0.004637544
-0.003168323
-0.003817539
-0.002472836
0.00736744
0.007903659
0.007591572
0.002296995
0.002329254
0.001505558
0.0001320024
-0.001960130
-0.0006936892
-0.004421128
-0.002673392
-0.003686764
-0.00541812
0.005781136
0.007304574
0.006391456
0.004682352
0.001578634
0.000623114
6.988e-06
-0.0008317296
-0.0008430588
-0.001779651
-0.0004914392
-0.001326847
-0.002363995
