# Supplementary material for: Nonlinear Time Series Analysis of Nodulation Factor Induced Calcium Oscillations: Evidence for Deterministic Chaos?
Source: PLoS One. 2009 Aug 13;4(8):e6637. doi: 10.1371/journal.pone.0006637 (PMC2722092; doi:10.1371/journal.pone.0006637)
Supplement: Experimental Data S1 — The experimental calcium traces (0.10 MB ZIP) [file pone.0006637.s001.zip › experimental_data/nod4_emd.dat]

0.005373703
0.004874329
0.002823075
-0.002249994
-0.003293891
-0.005730609
-0.00772647
-0.00841395
-0.008869021
0.008252825
0.003144493
-0.001424040
-0.003994486
-0.005852919
-0.005465692
-0.009319809
-0.01074669
-0.01129486
-0.003771352
0.008865464
0.002680392
-0.002567134
-0.004342806
-0.009898476
-0.01264365
-0.01128970
-0.01119128
0.001711154
0.006240878
0.002893539
-0.001601882
-0.003263493
-0.005609394
-0.006966443
-0.007745988
-0.0005401391
0.005429036
0.000641558
-0.001497911
-0.003694221
-0.00595288
-0.01218556
-0.0104885
-0.01265524
-0.01436242
-0.01177955
-0.01056449
-1.732599e-05
0.01105087
0.008783957
0.005535719
0.001634115
-0.001291662
-0.004105851
-0.007877912
-0.005880892
-0.003545030
0.01226243
0.01481258
0.01096511
0.005634065
0.002456613
-0.0003860296
-0.000576812
-0.001410233
-0.00298431
0.01157179
0.008126559
0.001384408
-0.001350415
-0.002850568
-0.00499548
-0.005596851
-0.007534208
-0.01028796
-0.009742068
0.008377313
0.006512242
0.0009931011
-0.003248697
-0.006028469
-0.008866975
-0.01012811
-0.01265678
-0.007612655
0.0085785
0.007187275
0.002284019
-0.001394414
-0.001275081
-0.002334852
-0.004202904
-0.005380523
-0.00531074
-0.00539122
-0.003466642
0.01505782
0.01580472
0.01258022
0.007539886
0.003948409
0.000867672
0.002461299
0.0001109221
0.01344247
0.01826955
0.01531111
0.01061712
0.004497142
0.002990006
0.003238562
0.0006826114
-0.003586954
-0.003134651
-0.003789358
-0.0003597221
0.002070578
0.01980420
0.01582217
0.009738997
0.007576178
0.006462154
0.001244457
-0.0003567088
-0.002502643
-0.002818522
-0.005937585
-0.003988629
0.006499508
0.01629546
0.01051747
0.004855808
-0.001371879
-0.003579323
-0.001959303
-0.001954047
-0.004038362
-0.001914536
-0.004367676
0.009881738
0.01109213
0.006767022
0.001166697
-0.003163185
-0.004405341
-0.007408067
-0.008893213
-0.01148233
-0.01319283
-0.01212301
-0.01189188
-0.01403218
-0.01415160
0.002634229
0.003426801
-0.001855984
-0.0003965163
-0.003209762
-0.007302099
-0.008079706
-0.008216749
-0.009536147
-0.009803827
-0.01109074
-0.01112120
0.007991903
0.006161877
0.003072971
0.0003215061
-0.003047784
-0.005176789
-0.007917294
-0.009590549
-0.00923335
-0.01165562
-0.01055027
-0.0105308
-0.009199254
-3.065411e-05
0.01316726
0.00896183
0.00612506
0.002958853
-0.002257957
-0.002887548
-0.005699057
-0.008628134
-0.008255514
-0.005447547
0.007199402
0.003712643
-0.002019721
-0.007140767
-0.007017214
-0.009026488
-0.008820548
-0.00917533
-0.01122831
-0.01270850
-0.01145448
-0.009962354
-0.001444107
0.01059321
0.01057344
0.01188329
0.004482306
0.001490175
-7.937633e-05
0.001796785
0.00100608
-0.001801419
-0.00385382
-0.003797181
-0.00437804
-0.0006386852
0.01774690
0.01817138
0.01177196
0.00642333
0.006400613
0.004151941
0.002187717
-0.0001319980
-0.0009053323
-0.0001611543
-0.001859693
-0.004810456
-0.002866132
-0.0005875911
0.01078579
0.01653875
0.01095456
0.007688133
0.004341016
0.002543855
0.000288533
-0.0006245898
-0.001305452
-0.001218391
-0.003034067
0.0002524625
-5.44013e-05
-0.0005259769
0.003202827
0.002655892
0.002199080
0.01716596
0.02124544
0.01863744
0.01335940
0.009378024
0.006434127
0.005973472
0.00515876
0.002829765
0.002342906
0.0003374956
0.004198505
0.003598355
0.003519098
0.006169645
0.02108288
0.01823178
0.01346335
0.008512753
0.005366352
0.001612583
0.0007106792
-0.002900679
-0.004103651
-0.005953564
-0.007899388
-0.00860179
0.004193561
0.009934056
0.003344776
-0.0001585262
-0.00127894
-0.006571294
-0.005932017
-0.005802026
-0.01017328
-0.007190251
-0.008234104
-0.005751758
0.008847328
0.006761496
0.002340606
-0.002187209
-0.002411989
-0.002848941
-0.001798844
-0.003352618
-0.002076760
-0.001517339
-0.002846433
0.01361289
0.01191195
0.009772984
0.005286662
0.001792831
0.0005006434
0.0002191602
0.0003571029
-0.000797377
-0.0008780682
0.001408141
0.002654382
0.0004697457
-0.0006510658
-0.003687451
-0.002432569
0.007364542
0.01432978
0.01159901
0.006609662
0.001956993
-0.0004057204
-0.004976146
-0.004908983
-0.007482199
-0.009574173
-0.01204571
-0.01092672
-0.01307453
-0.009178073
-0.01001832
0.00322289
0.004613769
-0.0005239692
-0.001689182
-0.004411019
-0.005883378
-0.008333618
-0.01032238
-0.005853905
-0.005341739
-0.005998798
-0.005217691
-0.003224706
-0.001005482
0.01266600
0.01103267
0.0094661
0.005136424
0.002887556
0.001103775
-0.002992906
-0.004452847
-0.004050235
-0.00400065
-0.00439218
-0.002875234
0.00953046
0.005940834
0.004228226
0.0003640378
-0.003072729
-0.003381016
-0.00547263
-0.00940785
-0.008412659
-0.007344143
-0.007793152
-0.008081017
-0.009868066
-0.009255032
-0.002302523
0.005259058
0.003903260
-0.001255909
-0.00514796
-0.007424256
-0.007344099
-0.00773899
-0.005808852
-0.008545699
-0.007544531
-0.005214652
-0.006672114
-0.005988519
-0.00521019
0.00781333
0.006558151
0.002613178
0.0001370795
-0.0008211466
-0.003301823
-0.007810882
-0.007108037
-0.00785759
-0.009051266
-0.01041692
-0.01321788
-0.01445422
-0.004590824
0.001456888
-0.001514171
-0.003375223
-0.00630473
-0.006646826
-0.007179714
-0.008662317
-0.01000742
-0.009798389
-0.008877154
-0.008945047
-0.01079774
-0.007399294
-0.001654705
0.003334225
0.001346763
-0.005710374
-0.00577535
-0.006202595
-0.01030407
-0.01105329
-0.01151843
-0.01111973
-0.01181678
-0.01264887
-0.01411164
-0.01188938
-0.009485932
0.001715576
0.0032484
0.0009456466
0.0006503933
-0.001162853
-0.001507706
-0.003031748
-0.004322232
-0.001778152
-0.001717929
0.007133592
0.01106675
0.007395288
0.007272607
0.005099212
0.006057252
0.005333282
0.00494569
0.006811922
0.007766466
0.008974558
0.02311295
0.02068540
0.01926721
0.01366156
0.01104850
0.01058797
0.007042353
0.006018756
0.00519598
0.002562173
0.001514401
-0.0004169285
0.0003638814
-0.001095882
-0.0004444921
0.0008857087
-0.001482672
0.01320325
0.01233735
0.009644685
0.006508878
0.004433056
0.001421824
0.0008145416
-0.0006626152
-0.001231409
-0.001926483
-0.001528099
-0.001211270
-0.0002079784
0.01006499
0.01116090
0.009658274
0.006235809
0.004467464
0.003532335
0.001567201
0.003128448
0.0001450939
-0.001291913
-0.002687507
-0.005565718
-0.005118201
-0.002467156
0.01168273
0.01027463
0.005181556
0.005904595
0.0002753993
-0.003347084
-0.004825976
-0.002233431
-0.006035729
-0.005367423
-0.005457545
-0.004802168
-0.004407502
-0.005164481
-0.005168854
-0.004608815
-0.002845872
0.009361003
0.01024332
0.008189538
0.005977717
0.003214969
-0.0009721667
-0.004159079
-0.004028529
-0.003075104
-0.004623555
-0.0051278
-0.0052954
-0.004098124
0.003981719
0.01214448
0.009916246
0.007980641
0.004326486
0.0009354291
0.0008691123
0.002513306
0.0001044497
0.001199315
5.183202e-05
0.0006685813
0.0002126534
-0.001420591
-0.000813642
-0.001471198
0.0015333
0.01080080
0.008560393
0.00847116
0.003939772
0.002928202
0.004966961
-0.0004603028
-6.207721e-05
-0.0009966821
-0.001503807
-0.004821992
-0.005803055
-0.005504777
-0.007054797
-0.007031124
-0.007363918
-0.003547039
0.005860424
0.002418923
0.0004737057
-0.003865425
-0.00545846
-0.008655249
-0.00776037
-0.006803923
-0.01031445
-0.01077091
-0.01261854
-0.00871384
-0.007325007
-0.01153181
-0.01029985
0.001994338
0.003673037
0.000798649
-0.0009544758
-0.003393377
-0.004027793
-0.006835145
-0.005065421
-0.005965551
-0.005957095
-0.007684142
-0.01041451
-0.009999323
-0.009764385
-0.00951402
-0.01001233
-0.006046898
0.0007746085
0.002074506
-0.002867685
-0.005247124
-0.0077411
-0.009452343
-0.01055618
-0.01042623
-0.01118501
-0.01187983
-0.008607764
-0.007813658
-0.006793194
-0.008360644
-0.005266636
