# Supplementary material for: Nonlinear Time Series Analysis of Nodulation Factor Induced Calcium Oscillations: Evidence for Deterministic Chaos?
Source: PLoS One. 2009 Aug 13;4(8):e6637. doi: 10.1371/journal.pone.0006637 (PMC2722092; doi:10.1371/journal.pone.0006637)
Supplement: Experimental Data S1 — The experimental calcium traces (0.10 MB ZIP) [file pone.0006637.s001.zip › experimental_data/nod5_emd.dat]

0.01658424
0.01320562
0.008480054
0.009068177
0.00874722
0.006171531
0.002754571
-0.009597436
-0.006721551
-0.009813171
-0.01294407
-0.01434716
-0.01386543
0.00450489
0.02012459
0.01886698
0.01726348
0.005140687
0.005447796
-0.0002947539
-0.00752214
-0.01131703
-0.01610202
-0.01932842
0.01344886
0.02258098
0.0261859
0.02368625
0.01937295
0.01235360
0.006243006
0.0006017989
-0.003812149
-0.008502404
-0.009233452
-0.001377517
0.02673487
0.02621076
0.02480667
0.02392278
0.02239420
0.02387974
0.02495914
0.02409335
0.02128984
0.02086974
0.01681269
0.01215379
0.005844215
0.0007728112
-0.0008945127
-0.003675683
-0.006751104
-0.007903552
-0.008176263
-0.006217112
0.02493723
0.03237179
0.02982089
0.02947813
0.02256411
0.01693446
0.00749819
-0.001315272
-0.00847806
-0.01394983
-0.02153468
-0.02760264
-0.029145
0.004038391
0.003685401
0.003028536
-0.0001203016
-0.007231266
-0.01132715
-0.01809653
-0.02061380
-0.02518598
-0.02634629
-0.03010729
-0.03207993
-0.0354182
-0.001510304
0.005069418
0.001190912
0.0009587027
-0.002080025
-0.007820767
-0.01524844
-0.02088934
-0.01832607
-0.01833671
-0.01906090
-0.02286938
-0.02435859
-0.02596189
-0.02357360
0.005021619
0.01714144
0.01665513
0.01815000
0.01600837
0.009168563
0.006048585
0.002599589
0.001584609
0.001787921
-0.0004984513
-0.001370794
-0.003768941
-0.0040563
-0.005717835
-0.006647291
-0.003525365
0.03013994
0.03134476
0.02964577
0.02739516
0.02229727
0.01626258
0.008513967
0.002277156
0.0006827477
-0.003322913
-0.007447851
-0.01095143
-0.01576743
-0.0179988
-0.01414029
-0.0004291061
0.02472888
0.02281857
0.01935468
0.01525122
0.01285349
0.01220205
0.006987652
-0.001353681
-0.002571728
-0.007496217
-0.01036953
-0.01014947
0.01152099
0.02430596
0.02247603
0.02047392
0.01465487
0.008790836
0.0006555346
-0.004350752
-0.00897421
-0.01318733
-0.01717825
-0.01883042
-0.03039054
-0.03073282
-0.03188279
-0.03092337
-0.03607231
-0.0325778
-0.03478049
-0.03218259
-0.001243453
0.007795603
0.0007814015
0.008530725
0.01560511
0.007420646
0.0002160302
-0.002094544
-0.007433283
-0.01133550
-0.01488734
-0.02005875
-0.02063871
-0.02369474
-0.01400423
0.01712264
0.01722431
0.01850868
0.01448601
0.01110139
0.007182036
0.004165912
-1.674049e-05
-0.004006453
-0.00635527
-0.008726773
-0.007415555
-0.007539298
0.02543019
0.02918493
0.02536217
0.02061346
0.01235703
0.007310212
0.003071291
-0.002033646
-0.006045265
-0.007582064
-0.01053341
-0.01243926
-0.01355606
-0.01442057
-0.01241050
0.02602614
0.02997763
0.02650369
0.02043509
0.009668535
0.005139544
-0.002864891
-0.005515685
-0.01208619
-0.01664151
-0.01846898
-0.02126016
-0.0231055
-0.02475844
0.01177038
0.01384567
0.008594185
0.0006318043
-0.005810102
-0.01079430
-0.01645756
-0.01994583
-0.02256037
-0.02142344
0.004493399
0.002917808
-0.0006019339
-0.006647414
-0.01480678
-0.01599803
-0.02019819
-0.02363918
-0.02658575
-0.02587865
-0.02837079
-0.02848500
-0.03118965
-0.02911381
-0.03017814
-0.03165039
-0.02673446
0.01197361
0.01530271
0.007908895
0.006159099
-0.0001083108
-0.00507514
-0.009977666
-0.01828852
-0.02045145
-0.02363232
-0.02461396
-0.02453436
-0.02768721
-0.02617509
-0.02136472
-0.02044203
0.007680635
0.02019896
0.01704961
0.01105898
0.003285381
-0.0001620840
-0.005249186
-0.01031917
-0.00902468
-0.01320888
-0.01193467
-0.003068778
-0.006196259
-0.0005554064
-0.002605186
0.005882754
0.03834849
0.03801336
0.03227594
0.02729798
0.0197407
0.01464374
0.009244877
0.005827832
0.003896334
0.02936556
0.03328808
0.02524892
0.01987266
0.009652274
0.003995511
0.0004565955
0.0001050229
0.02272077
0.02168421
0.01189447
0.006097148
-0.001790334
-0.009080427
-0.01304383
-0.01627181
-0.02013050
-0.02054514
-0.02334756
-0.02135963
-0.02419676
0.005264512
0.009196487
0.006042106
0.002069854
-0.004502694
-0.01012955
-0.01383973
-0.02061569
-0.02108634
-0.02263293
-0.01414302
-0.00956946
-0.00871353
0.02512298
0.03439121
0.02813504
0.02447614
0.0201569
0.01050694
0.003986413
0.001780000
-0.00180697
-0.004438252
-0.006745688
-0.01108363
-0.01215277
-0.01188931
-0.01357059
-0.01286346
-0.01645203
-0.01632198
-0.01603884
-0.01615446
-0.01915623
-0.01697483
-0.004914257
0.03140980
0.02824151
0.02510765
0.02016969
0.01366095
0.007866605
0.001003638
-0.004538194
-0.004230937
-0.007030232
-0.007988398
0.01805067
0.03210958
0.02665848
0.01993027
0.01232488
0.006112095
0.001694539
-0.001567628
-0.005324827
-0.004193081
-0.004991999
-0.007832335
-0.01008182
-0.01351989
-0.01713410
-0.01540398
0.02370487
0.02368355
0.01981651
0.01292243
0.007941899
0.001130793
-0.003879594
-0.008123753
-0.01319920
-0.01517529
-0.01482063
-0.01372609
0.002459087
0.02142979
0.01630753
0.008115643
0.002803946
-0.004355747
-0.008093117
-0.01157106
-0.01215440
-0.01745709
-0.02136173
-0.02130130
-0.02088176
-0.01977336
-0.02088407
0.005062254
0.02624138
0.02807813
0.02454422
0.01738033
0.0079109
0.00385199
-0.001192069
-0.001430719
-0.007167072
-0.007694087
-0.006659458
-0.006984064
-0.01086998
-0.01315907
-0.01026827
-0.01364705
0.01661957
0.03328228
0.03639387
0.02840543
0.01795332
0.01517316
0.008030562
-0.0003883651
-0.004058936
-0.007475243
-0.008526225
-0.01023723
-0.01358954
-0.01222874
-0.0162326
-0.01351925
-0.01630944
-0.01492833
-0.01121554
0.02561744
0.02893816
0.02324734
0.02184001
0.01492926
0.008390088
0.001940034
-0.001947785
-0.004950188
-0.006793169
-0.009623928
-0.01375831
-0.01464972
-0.01812758
-0.01792190
-0.01792738
0.006526053
0.01651726
0.01181192
0.01239111
0.008390355
0.003862512
-0.001421127
-0.005961987
-0.01146337
-0.01457438
-0.02038650
-0.02266252
-0.02303077
-0.02175896
-0.02345734
-0.02207772
-0.02397551
-0.02471218
-0.02339765
-0.000840459
0.01415795
0.01394796
0.01008135
0.003595175
0.01233250
0.006102731
0.002181869
-0.001991443
-0.0058961
-0.008751035
-0.01422137
-0.01623653
-0.01653177
-0.01916506
-0.02304653
-0.02666117
-0.02533084
-0.02535465
-0.02739756
-0.0001287860
0.01129724
0.01100296
0.005954223
0.004074243
-0.00027011
-0.005899061
-0.009410924
-0.01318404
-0.0184048
-0.02183507
-0.02267128
-0.02368279
-0.02417405
-0.02305309
-0.02447418
-0.02650441
-0.0252132
-0.02073337
-0.02286287
-0.02226497
-0.00369821
0.02062075
0.02495727
0.02543298
0.02137875
0.01911775
0.01449639
0.007928645
0.005374179
0.003013083
-0.0008605162
-0.00362453
-0.00369031
-0.003860330
-0.00568703
-0.003975694
-0.006050654
-0.005746051
-0.004016759
0.01597876
0.02864587
0.02817969
0.02731077
0.02302075
0.01733346
0.01156304
0.003892023
0.001009448
-0.002949949
-0.00405091
-0.006843446
-0.007439621
-0.009653937
-0.01071489
-0.01069563
0.01177777
0.02636574
0.02680519
0.02434862
0.01973725
0.01648520
0.01051512
0.003965704
-0.0007810733
-0.002169969
-0.007903677
-0.00787347
-0.01173443
-0.01050834
-0.01030491
-0.01312258
-0.002648734
0.021199
0.02230298
0.02261316
0.01696721
0.01313481
0.0077164
0.00607338
0.003010419
6.039184e-05
-0.0001242885
-0.000823659
-0.002847076
-0.004819497
-0.002115129
-0.004671127
0.02487308
0.03222629
0.02853562
0.02184419
0.01659477
0.007935602
0.003339603
-0.0002069264
-0.004897974
-0.007510497
-0.005688531
-0.009456684
-0.01156201
-0.01317057
-0.01220746
0.01233106
0.0170772
0.01449682
0.01354192
0.0109121
0.007024717
0.0005408877
2.203570e-05
-0.004591466
-0.005301914
-0.005877235
-0.008318437
-0.009162175
-0.009843806
-0.009716838
-0.006903747
-0.005821879
0.005027597
0.02017971
0.02338014
0.02723240
0.02709131
0.02278850
0.01644461
0.00852768
0.002640748
0.000400355
-0.001999696
-0.004368333
-0.006980341
-0.007971478
-0.00657168
-0.009910685
-0.01181385
-0.01409712
-0.01843005
-0.02083846
-0.005656516
0.008695994
0.009359885
0.00628156
0.004701112
0.001524523
-0.004438731
-0.00763286
-0.01031745
-0.01256805
-0.01605404
-0.0179259
-0.01820152
-0.01783068
-0.01615261
-0.01472183
-0.01471919
-0.001298247
0.01475699
0.01550262
0.01418982
0.00977326
0.003533288
0.002197325
-0.002874877
-0.006188464
-0.006879763
-0.00830275
-0.01202111
-0.01256896
-0.01322220
-0.01444632
-0.01391471
-0.01409216
-0.01214198
-0.01361211
-0.01516585
-0.01512389
-0.01642969
-0.0138255
-0.01330671
-0.005923681
0.01848121
0.0198074
0.01998651
0.01947082
0.01442166
0.008221716
0.00276672
-0.001152924
-0.003331572
-0.007342622
-0.00948216
-0.008994022
-0.01205544
-0.009588528
-0.01182974
-0.01155006
-0.01142323
-0.01275084
-0.01507895
-0.01671131
-0.01417615
-0.01623135
0.01130465
0.01349471
0.01081995
0.006410606
0.000826176
-0.002025405
-0.006542444
-0.007563137
-0.009332238
-0.01260387
-0.01275052
-0.01270465
-0.01547112
-0.01364723
-0.01400547
-0.01539519
-0.01658260
0.0008186758
0.02013954
0.01923094
0.01727227
0.01038372
0.005571983
-0.0008477137
-0.00503637
-0.007424838
-0.009386392
-0.01041765
-0.01257881
-0.01507909
-0.01610277
-0.01521535
-0.0153229
-0.01658649
-0.01697674
-0.01391993
-0.008307204
0.01776612
0.01944329
0.01704198
0.01022052
0.0071016
0.003398542
-0.001999755
-0.005728182
-0.006464103
-0.008385852
-0.01075857
