# Supplementary material for: Nonlinear Time Series Analysis of Nodulation Factor Induced Calcium Oscillations: Evidence for Deterministic Chaos?
Source: PLoS One. 2009 Aug 13;4(8):e6637. doi: 10.1371/journal.pone.0006637 (PMC2722092; doi:10.1371/journal.pone.0006637)
Supplement: Experimental Data S1 — The experimental calcium traces (0.10 MB ZIP) [file pone.0006637.s001.zip › experimental_data/nod6.dat]

1.001461
1.000578
0.9997502
0.9979567
0.998814
0.9984011
0.998434
0.996795
0.9978165
0.996578
0.995962
0.9971252
0.9973423
0.9972045
0.995703
0.9965603
0.9955988
0.9962267
0.9955392
0.9965857
0.9970415
0.9980195
0.9999303
0.9991934
0.9984013
0.9985386
0.9980536
0.9976317
0.9963055
0.9968929
0.997015
0.997087
0.9959197
0.9957358
0.9962343
0.9947825
0.9946034
0.9940019
0.994712
0.9937804
0.9931891
0.9921745
0.9912207
0.9910469
0.9908922
0.9901059
0.9906327
0.990238
0.9894579
0.990143
0.9901644
0.9896665
0.9890144
0.9898084
0.9902442
0.9915168
0.9907924
0.9911839
0.989446
0.9891273
0.98839
0.9904615
0.9915548
0.990924
0.992102
0.9919627
0.9928527
0.9931382
0.9924632
0.9930887
0.9931856
0.9940484
0.994607
0.9972182
0.9996403
1.000063
0.9992796
0.9989509
0.9977464
0.9967843
0.9963918
0.9962213
0.9941795
0.9936268
0.9941998
0.9931295
0.9951938
0.994903
0.9938674
0.9938983
0.992905
0.992468
0.9914953
0.994522
0.9979628
0.9991801
0.9993673
0.9964375
0.9955382
0.9960892
0.9959159
0.9936053
0.994033
0.993528
0.9932758
0.9937362
0.9934977
0.9928305
0.9943068
0.9941481
0.993233
0.9941103
0.9925735
0.9953163
1.003450
1.003822
1.001824
0.9994893
0.997478
0.996372
0.9942271
0.9924905
0.9929605
0.992166
0.9918076
0.9916573
0.99102
0.9918952
0.9907673
0.9916866
0.9926932
0.9909945
0.9922112
1.001338
1.001987
0.9994612
0.9975239
0.9952733
0.9932242
0.9913343
0.9897884
0.9889939
0.9883295
0.9874232
0.986795
0.9862758
0.9857612
0.9853057
0.985746
0.9846545
0.9858477
0.984859
0.9942563
0.997358
0.996361
0.9958596
0.9960619
0.9953645
0.9949883
0.9927403
0.991061
0.9892541
0.987565
0.986197
0.9854161
0.9857237
0.9840954
0.9832258
0.982767
0.9831773
0.9834648
0.9925645
0.9950258
0.9952948
0.9940684
0.9928568
0.99208
0.9901766
0.988385
0.986069
0.9843374
0.9829024
0.9810932
0.9805942
0.9796272
0.9801945
0.980596
0.9789939
0.9794835
0.9800123
0.980587
0.978431
0.9809908
0.99381
0.9941829
0.9949532
0.99442
0.9940883
0.9919852
0.9902836
0.9876529
0.9862308
0.9840763
0.9825151
0.9821126
0.9810168
0.980592
0.979254
0.9781055
0.9774289
0.9771912
0.986272
0.9912872
0.9915203
0.9915083
0.9908118
0.9894062
0.987642
0.9857573
0.9844147
0.9827412
0.9807147
0.9806146
0.979452
0.9785802
0.9778537
0.9777132
0.977596
0.9778186
0.9775205
0.9773812
0.9778046
0.9773762
0.9772797
0.9759284
0.9768882
0.9880827
0.9909092
0.9925663
0.9923805
0.9919148
0.990627
0.9897572
0.9885485
0.9865887
0.9838647
0.9812601
0.9805295
0.9792395
0.9777968
0.976483
0.9751627
0.974077
0.9742437
0.9740374
0.974768
0.9742657
0.9737604
0.9754316
0.9864887
0.9872497
0.9865233
0.985586
0.985065
0.9854996
0.9848514
0.9847176
0.983579
0.9847934
0.9851135
0.9834705
0.9816622
0.9809449
0.9788872
0.9783525
0.9769948
0.9747064
0.975651
0.9755648
0.975153
0.9746924
0.9745298
0.9749639
0.9754192
0.9759405
0.9750676
0.9752475
0.9751473
0.984099
0.9894203
0.9913603
0.9894633
0.9892633
0.9866647
0.9845939
0.9835875
0.9809963
0.9803315
0.9799356
0.9784686
0.9777695
0.9761147
0.9755043
0.9728568
0.9735792
0.973067
0.9730996
0.973421
0.9730997
0.9726892
0.9717908
0.9719136
0.9710968
0.9717477
0.9724745
0.9709502
0.9715999
0.9718196
0.9840041
0.9848925
0.9851395
0.9833219
0.982721
0.9807967
0.9787613
0.9756776
0.9748464
0.973544
0.9706604
0.970314
0.9686286
0.9678854
0.9667115
0.9659044
0.9650474
0.9652564
0.9658767
0.966476
0.9669887
0.9667636
0.9682422
0.9688268
0.9702304
0.970716
0.9707347
0.9801956
0.9878594
0.9900622
0.9886618
0.98909
0.9893795
0.9885835
0.9860318
0.9858419
0.9839821
0.9823151
0.9817746
0.9818705
0.9819248
0.9812088
0.9815275
0.9823096
0.982585
0.9822396
0.9913692
0.9946883
0.9935731
0.9925007
0.9924647
0.990118
0.9869466
0.9833013
0.981104
0.9807264
0.977397
0.9757062
0.975156
0.9734232
0.9733335
0.972796
0.9730965
0.9718937
0.9716588
0.9711403
0.9712419
0.9707145
0.9690077
0.9691265
0.9675922
0.9688564
0.9714628
0.9828834
0.9820511
0.9822429
0.982173
0.9815543
0.9820238
0.9801708
0.9781245
0.9758115
0.9753564
0.9744726
0.9720727
0.9713213
0.9727315
0.9726658
0.9729634
0.9739623
0.973373
0.9793392
0.9856243
0.9844938
0.9855976
0.9847887
0.9840465
0.9820184
0.9797057
0.978972
0.9768045
0.9752094
0.9735643
0.9720676
0.972031
0.9713378
0.9717092
0.9711874
0.9716474
0.9710145
0.9701602
0.969476
0.9697234
0.9698126
0.9702982
0.9694408
0.9687853
0.9690042
0.968476
0.9681992
0.9684778
0.9685926
0.9674835
0.9779734
0.9807175
0.9796254
0.9801082
0.978879
0.9792945
0.9776943
0.97575
0.9735757
0.971553
0.9698137
0.9682356
0.9665968
0.96594
0.9654157
0.9657734
0.9581676
0.9639566
