# Supplementary material for: Nonlinear Time Series Analysis of Nodulation Factor Induced Calcium Oscillations: Evidence for Deterministic Chaos?
Source: PLoS One. 2009 Aug 13;4(8):e6637. doi: 10.1371/journal.pone.0006637 (PMC2722092; doi:10.1371/journal.pone.0006637)
Supplement: Experimental Data S1 — The experimental calcium traces (0.10 MB ZIP) [file pone.0006637.s001.zip › experimental_data/nod6_emd.dat]

0.002631021
0.0003664477
0.0008406814
0.0003827571
0.0001781932
0.0006868655
0.0004971181
-0.0001208388
0.001405345
0.001297082
0.0004328357
0.001361622
-0.0001231515
0.002672288
0.01085891
0.01128509
0.009340653
0.007060801
0.005104578
0.004054339
0.001965732
0.000285858
0.0008130267
7.639775e-05
-0.0002238293
-0.0003153584
-0.0008934222
4.154756e-05
-0.001026087
-4.607576e-05
0.001021722
-0.0006152272
0.0006636299
0.009853458
0.01056509
0.00810311
0.00622981
0.004043752
0.002059718
0.0002352529
-0.001244707
-0.001972818
-0.002570313
-0.003409288
-0.003969752
-0.004420793
-0.004866741
-0.005253244
-0.004743479
-0.005764918
-0.004501342
-0.00541922
0.004049244
0.007222527
0.006297612
0.005868745
0.006143891
0.00551979
0.005217366
0.003043452
0.001438747
-0.0002932626
-0.001907079
-0.003199337
-0.003904131
-0.003520094
-0.005071473
-0.005863885
-0.006244993
-0.005756679
-0.005390845
0.003787699
0.006328123
0.006676626
0.005530011
0.004398614
0.003702415
0.001879994
0.0001696824
-0.002064732
-0.003714374
-0.005067063
-0.006793608
-0.007209589
-0.008093273
-0.007442349
-0.006956804
-0.00847461
-0.007900375
-0.00728662
-0.00662655
-0.008697077
-0.006051341
0.006854161
0.007313477
0.008170621
0.007724548
0.00748024
0.005464892
0.003851328
0.001308889
-2.465319e-05
-0.002090244
-0.003562291
-0.003875361
-0.004881482
-0.005216297
-0.006464153
-0.007522053
-0.008107904
-0.008254554
0.0009175585
0.00602426
0.006349171
0.00642923
0.005825027
0.004512014
0.002840535
0.001048859
-0.0002004645
-0.001780418
-0.003713253
-0.003719441
-0.004787822
-0.005565222
-0.006197175
-0.006242911
-0.006265065
-0.005947341
-0.00615019
-0.006194049
-0.005675097
-0.006007821
-0.006008605
-0.00726411
-0.006208557
0.005081786
0.00800407
0.009757033
0.00966694
0.009296909
0.00810468
0.007330193
0.006216797
0.004352157
0.001723040
-0.0007867631
-0.001422939
-0.002618673
-0.003967383
-0.005187448
-0.006414505
-0.007407132
-0.007147878
-0.007261885
-0.006439398
-0.006850294
-0.007264564
-0.005502855
0.005644162
0.006494712
0.005857258
0.005008266
0.004575098
0.005096978
0.004535335
0.004487481
0.003434138
0.004733158
0.005137049
0.003577209
0.001851248
0.001215529
-0.0007613686
-0.001216144
-0.002494705
-0.004704771
-0.00368288
-0.003692419
-0.00402852
-0.004414477
-0.004503262
-0.003996259
-0.003468931
-0.002876690
-0.003679496
-0.003430546
-0.003462632
0.00555617
0.01094352
0.01294857
0.01111560
0.01097848
0.00844181
0.006431786
0.005485192
0.002952538
0.002345283
0.002005824
0.0005940154
-5.09313e-05
-0.001652828
-0.002211417
-0.004808404
-0.004036627
-0.004500607
-0.004421075
-0.004053933
-0.004330789
-0.00469817
-0.005554621
-0.005391232
-0.006168605
-0.005479741
-0.00471627
-0.006205136
-0.005521496
-0.005269136
0.006946678
0.007865021
0.008140467
0.00634991
0.005774767
0.003874652
0.001861971
-0.001200328
-0.002011750
-0.003295692
-0.006162442
-0.006493398
-0.008164806
-0.008895393
-0.01005823
-0.01085565
-0.01170429
-0.01148833
-0.01086236
-0.01025886
-0.009743145
-0.009966523
-0.008487413
-0.007903604
-0.006502076
-0.006019575
-0.006005311
0.003450086
0.01110732
0.01330235
0.01189311
0.01231132
0.01258997
0.01178205
0.009217368
0.009013522
0.0071389
0.005456071
0.004898798
0.00497712
0.005012913
0.00427761
0.004576156
0.005337256
0.005590973
0.005223064
0.01432939
0.01762458
0.01648477
0.01538702
0.01532504
0.01295179
0.009753127
0.006080108
0.003854402
0.003447956
8.904402e-05
-0.001631548
-0.002212177
-0.003975786
-0.004096764
-0.004665932
-0.004397584
-0.005632832
-0.005900503
-0.00645219
-0.006383988
-0.006945132
-0.00868582
-0.00860131
-0.01017005
-0.008940443
-0.006368916
0.005016706
0.004149343
0.004305855
0.004200663
0.003546431
0.003980485
0.002091863
9.986382e-06
-0.002338633
-0.002829283
-0.003748666
-0.006184119
-0.006970955
-0.00559613
-0.005697036
-0.005434645
-0.004470754
-0.005094815
0.0008366369
0.007087196
0.00592237
0.006992032
0.00614931
0.005373457
0.003312031
0.0009662072
0.0001996961
-0.002000177
-0.003627404
-0.005304303
-0.006832329
-0.006899877
-0.00762362
-0.007282297
-0.007833603
-0.007402675
-0.008064051
-0.00894624
-0.00965779
-0.009437045
-0.009373812
-0.008913608
-0.009795628
-0.01047498
-0.01027929
-0.0108299
-0.01112815
-0.01087025
-0.01077529
-0.01190338
-0.001431528
0.001295499
0.0001872823
0.0006548262
-0.0005886423
-0.0001863096
-0.001798793
-0.003754389
-0.005938823
-0.007970836
-0.009718152
-0.01130332
-0.01294818
-0.01360998
-0.01413820
-0.0137833
-0.02139097
-0.01560279
