# Supplementary material for: Nonlinear Time Series Analysis of Nodulation Factor Induced Calcium Oscillations: Evidence for Deterministic Chaos?
Source: PLoS One. 2009 Aug 13;4(8):e6637. doi: 10.1371/journal.pone.0006637 (PMC2722092; doi:10.1371/journal.pone.0006637)
Supplement: Experimental Data S1 — The experimental calcium traces (0.10 MB ZIP) [file pone.0006637.s001.zip › experimental_data/nod6_ma.dat]

-0.001621396
-0.001504989
-0.002281095
-0.001268906
-0.002634438
0.0002787869
0.00851573
0.008973805
0.007085649
0.004814694
0.002845003
0.001839185
-0.0002808747
-0.002298746
-0.002142371
-0.003185885
-0.003680913
-0.003939191
-0.004492826
-0.003132983
-0.003699499
-0.002267023
-0.0008140545
-0.002110522
-0.0005107748
0.00893444
0.009852103
0.007632701
0.005952122
0.003987634
0.002170966
0.0005274595
-0.001112882
-0.002171010
-0.003022327
-0.004055256
-0.004886158
-0.005531519
-0.005792097
-0.005877808
-0.005101542
-0.005862131
-0.004360595
-0.005068185
0.004565781
0.007830006
0.007028964
0.006731766
0.007120267
0.00656757
0.006303874
0.003783710
0.001715676
-0.0004732113
-0.002538899
-0.004187228
-0.005256961
-0.004786227
-0.006055566
-0.006513558
-0.006511415
-0.005574736
-0.00471644
0.004959109
0.007944929
0.008648602
0.007768455
0.006899686
0.006391455
0.00470426
0.003118134
0.001028670
-0.000613547
-0.002490276
-0.004739701
-0.005698214
-0.006739446
-0.00613468
-0.005600738
-0.00705147
-0.006353721
-0.005590956
-0.00477215
-0.006693471
-0.003975384
0.00897673
0.009441941
0.01028583
0.009852185
0.00960839
0.007625456
0.005696844
0.002574377
0.0006707793
-0.001943519
-0.003913703
-0.00475521
-0.006117079
-0.006219755
-0.007167128
-0.00782706
-0.007955472
-0.007654208
0.001927939
0.007411229
0.008036308
0.00836502
0.007927731
0.006710036
0.005129459
0.003390185
0.002159101
0.000560765
-0.001432759
-0.001472876
-0.002623305
-0.003567516
-0.004278938
-0.004461301
-0.004613311
-0.004434843
-0.004781815
-0.005005712
-0.004693959
-0.005209294
-0.00535074
-0.006723845
-0.005760701
0.005442318
0.008300125
0.01001213
0.009928333
0.009603414
0.008458635
0.007728045
0.006623892
0.004805689
0.00222627
-0.0003043335
-0.001457412
-0.003161848
-0.004542147
-0.005642951
-0.006663302
-0.007473701
-0.007024555
-0.006994445
-0.006016688
-0.006368809
-0.006815046
-0.005128075
0.005912852
0.006657292
0.005944974
0.004985362
0.004443914
0.004896836
0.004185656
0.00399902
0.002815785
0.004033258
0.004342728
0.002651629
0.0008438006
0.000548425
-0.001021971
-0.001105677
-0.002045822
-0.004295528
-0.003507877
-0.003854309
-0.004455885
-0.005143957
-0.005381423
-0.004926539
-0.004475857
-0.003927992
-0.004776312
-0.004638372
-0.004743187
0.004177542
0.009442495
0.01138836
0.00959971
0.009462586
0.00692904
0.004915406
0.003970796
0.001472294
0.0009375752
0.0006727979
-0.0006609056
-0.001197936
-0.002358719
-0.002291239
-0.0041224
-0.002685463
-0.00249986
-0.002360846
-0.002051356
-0.002434746
-0.002938344
-0.003932298
-0.003843985
-0.004672399
-0.003937882
-0.003160376
-0.004606194
-0.003868712
-0.003518398
0.008843675
0.00994069
0.01045602
0.008926198
0.008631064
0.0069681
0.005174113
0.002275331
0.001634422
0.0005605402
-0.002214797
-0.002450278
-0.004072112
-0.004283731
-0.004891372
-0.005500752
-0.006539225
-0.006623867
-0.006318122
-0.006132056
-0.006167411
-0.006941987
-0.005962841
-0.005985509
-0.005128709
-0.005190479
-0.005727419
0.003127128
0.01015018
0.01170650
0.009655247
0.00942604
0.009071254
0.007665251
0.004129296
0.002881535
3.194121e-05
-0.002525887
-0.003936381
-0.004615779
-0.004831544
-0.005365195
-0.004688167
-0.003588697
-0.002845525
-0.002644009
0.007022647
0.01084612
0.01023129
0.009606298
0.009939034
0.00798761
0.005224617
0.002010765
0.0002120877
0.0002670566
-0.002530368
-0.003682705
-0.003647047
-0.004479300
-0.003639978
-0.003749864
-0.003031451
-0.003825376
-0.003742450
-0.004045322
-0.003892593
-0.0043827
-0.005985339
-0.005803196
-0.007323502
-0.006031926
-0.003371555
0.00812954
0.007299889
0.00750888
0.007396261
0.006685337
0.007065592
0.004888639
0.002245960
-0.0006864992
-0.001800400
-0.003372078
-0.006379615
-0.007553226
-0.006015927
-0.0059584
-0.005443326
-0.004165877
-0.004435476
0.00192892
0.008539582
0.007680538
0.008948392
0.008306298
0.007677075
0.005691335
0.003425033
0.002821526
0.0007718205
-0.0006972458
-0.002195814
-0.003535173
-0.003149607
-0.003178030
-0.002165947
-0.001991771
-0.000879381
-0.0008941252
-0.001167015
-0.001781971
-0.001604376
-0.001627959
-0.001338366
-0.002408339
-0.003352867
-0.003360566
-0.004065305
-0.00441667
-0.004152689
-0.003964534
-0.00496252
0.005669905
0.008555478
0.007635733
0.00828005
0.007536038
0.008170988
