# Supplementary material for: Nonlinear Time Series Analysis of Nodulation Factor Induced Calcium Oscillations: Evidence for Deterministic Chaos?
Source: PLoS One. 2009 Aug 13;4(8):e6637. doi: 10.1371/journal.pone.0006637 (PMC2722092; doi:10.1371/journal.pone.0006637)
Supplement: Experimental Data S1 — The experimental calcium traces (0.10 MB ZIP) [file pone.0006637.s001.zip › experimental_data/nod7.dat]

0.9534037
0.9518302
0.9528112
0.9542402
0.955976
0.9557628
0.956284
0.967095
0.9721491
0.9721899
0.9708355
0.9704727
0.969407
0.9669056
0.9640117
0.9620545
0.9611293
0.9593991
0.9571947
0.9569485
0.9558988
0.9556745
0.954951
0.9552677
0.9553182
0.9541817
0.9532173
0.9547752
0.9577631
0.9681085
0.970166
0.970095
0.969117
0.9684724
0.966819
0.9657235
0.9656562
0.9635742
0.9623086
0.9625411
0.9620795
0.9613314
0.9621529
0.961721
0.962229
0.962289
0.9614057
0.9611898
0.9622568
0.9617313
0.9605947
0.9624892
0.9606627
0.9615355
0.9616686
0.9622311
0.9622755
0.9693037
0.976632
0.9781289
0.978143
0.9785772
0.9777006
0.9759771
0.973927
0.970723
0.9694804
0.967748
0.9655089
0.9630985
0.9626173
0.962603
0.962927
0.9619033
0.9621674
0.9624198
0.9721043
0.9737778
0.9725304
0.9715498
0.9707498
0.969009
0.967596
0.9661132
0.96299
0.9611918
0.9595205
0.9577134
0.957109
0.956941
0.9552079
0.953782
0.954551
0.954372
0.9545472
0.953467
0.9534762
0.952752
0.9543362
0.9535131
0.9548312
0.9615067
0.968859
0.9691849
0.9682339
0.9699761
0.9676345
0.9664646
0.9650135
0.9639635
0.9635226
0.962641
0.9631066
0.9628667
0.9633312
0.9633312
0.9631598
0.9633604
0.9623702
0.9632662
0.9622108
0.9628752
0.9641386
0.9753246
0.9762637
0.9759775
0.9761178
0.9738736
0.97248
0.9696888
0.9682755
0.9671306
0.9650427
0.9648484
0.9635776
0.9639846
0.9635546
0.9619492
0.962671
0.9622026
0.962505
0.9619317
0.9614119
0.9614722
0.9618445
0.9607299
0.9608382
0.9692481
0.9737875
0.9726028
0.9718197
0.970689
0.968314
0.9662034
0.964679
0.962092
0.9617533
0.9600669
0.958888
0.9593182
0.9582174
0.9575964
0.9589896
0.9596772
0.960644
0.9626295
0.9635922
0.9748158
0.9752943
0.9757976
0.9745003
0.9733465
0.971188
0.9694367
0.9678645
0.9662257
0.9648167
0.964266
0.9637457
0.9643214
0.9645453
0.9622236
0.9631517
0.9615886
0.9608864
0.9601796
0.9603714
0.9609494
0.9715435
0.9742292
0.9733626
0.9713611
0.9707194
0.9692338
0.966913
0.963702
0.960857
0.9589803
0.9564675
0.9551024
0.9548023
0.9544707
0.9543226
0.9536765
0.9539909
0.9521292
0.953673
0.952532
0.9528305
0.9535664
0.953088
0.9533394
0.954374
0.953113
0.954191
0.9541834
0.9553565
0.9549712
0.9558175
0.9569112
0.9575093
0.9586666
0.958758
0.9597901
0.9593472
0.9613951
0.9613092
0.9729334
0.9782516
0.9779963
0.9775428
0.97721
0.9755597
0.9742674
0.9738765
0.9710752
0.9705483
0.9702275
0.9680813
0.969178
0.9680451
0.9669036
0.9660702
0.9660419
0.9662202
0.9650078
0.9652951
0.9662192
0.9650415
0.9661461
0.9722928
0.9757496
0.9762933
0.9747054
0.9733127
0.9718042
0.9699338
0.9688612
0.9661638
0.9669719
0.9724608
0.9725342
0.9732106
0.9712374
0.9706597
0.9689288
0.9661251
0.9639424
0.964193
0.9628026
0.961893
0.962014
0.96017
0.958838
0.95885
0.958122
0.9579727
0.9585874
0.9633406
0.9697698
0.9717317
0.9714146
0.9705795
0.9690742
0.9666212
0.966624
0.9696455
0.969057
0.9677333
0.9647196
0.9638254
0.9632187
0.9617314
0.9608699
0.959526
0.9591752
0.9588684
0.959262
0.9584817
0.958647
0.9586518
0.9577187
0.958669
0.9599362
0.9601117
0.961574
0.9621606
0.9734081
0.9744532
0.973608
0.9735475
0.9714049
0.9709624
0.9684103
0.966365
0.963647
0.9614915
0.960555
0.960001
0.9578586
0.9577822
0.9570165
0.9575134
0.9572244
0.9565154
0.9567758
0.9567894
0.9558784
0.9564161
0.9565754
0.9555366
0.9562139
0.9568154
0.9575191
0.95664
0.9570226
0.9562666
0.956341
0.9561296
0.95583
0.9586206
0.9588532
0.958265
0.9617593
0.9712803
0.9717628
0.9692858
0.9687074
0.9670927
0.9647907
0.9640597
0.9616694
0.9601248
0.9586716
0.9569069
0.9566337
0.9560217
0.955675
0.9561694
0.9552521
0.9557622
0.9554629
0.9550497
0.9581454
0.9681696
0.9695558
0.9692236
0.9682005
0.9657689
0.964029
0.9608921
0.9603206
0.9586927
0.9573242
0.95898
0.9682201
0.9681563
0.966979
0.9640714
0.9631912
0.959711
0.9582719
0.9579702
0.9563543
0.9559453
0.955221
0.954978
0.9547262
0.9552315
0.9557551
0.9559623
0.9556497
0.9566819
0.9567008
0.9665274
0.9699417
0.9700382
0.96838
0.9670244
0.9641636
0.9628215
0.9629794
0.9616166
0.9606153
0.9577061
0.959964
0.9587706
0.9591261
0.9574893
0.9574386
0.9579294
0.9583295
0.9587465
0.9594759
0.9594386
0.9588772
0.9577092
0.95594
0.9575467
0.9572428
0.9592326
0.9597113
0.9596026
0.968883
0.9721911
0.9720839
0.9713436
0.9716706
0.9696604
0.9678806
0.9657217
0.9644662
0.9622097
0.9605113
0.959892
0.958825
0.9575459
0.956265
0.9559417
0.9554074
0.9546217
0.9541205
0.9540898
0.9538176
0.9533145
0.9531831
0.9534758
0.953246
0.9530972
0.9529484
0.9544197
0.9563893
0.9551696
0.955897
0.956678
0.9676442
0.970319
0.9699853
0.9691522
0.9678957
0.9672541
0.964449
0.9624466
0.9602506
0.9609017
0.95975
0.959289
0.95923
0.9597817
0.960843
0.9597988
0.9585915
0.9597026
0.9597883
0.9611797
0.9598062
0.9594725
0.959772
0.9617334
0.962713
0.9725932
0.9733832
0.9727116
0.9716328
0.9703817
0.9680055
0.9662679
0.9636784
0.9625774
0.9624722
0.9609412
0.9610258
0.9594495
0.959658
0.9595362
0.9577342
0.9585236
0.959059
0.9583967
0.958305
0.9588513
0.96637
0.9699875
0.96885
0.9685105
0.9674614
0.9653549
0.963201
0.9609792
0.959305
0.9576184
0.9565041
0.9552287
0.954799
0.954635
0.953467
0.953735
0.9530041
0.9521631
0.9523755
0.9514058
0.9510423
0.9503108
0.9498703
0.9487803
0.9478967
0.9483052
0.9471466
0.9466755
0.9459868
0.9459051
0.9454297
0.945024
0.9462602
0.9458255
0.9455303
0.9481747
0.95982
0.9624732
0.9612134
0.9602147
0.9579694
0.9553534
0.953281
0.9515948
0.9507058
0.949004
0.9481401
0.9479333
0.9594563
0.9601668
0.9611474
0.95858
0.9560038
0.9532853
0.9512822
0.9492221
0.9474468
0.9465544
0.9469906
0.9466196
0.947329
0.9462658
0.9468235
0.9468596
0.946802
0.9483503
0.9478477
0.9479817
0.954681
0.962773
0.9618177
0.9608531
0.9600637
0.9586615
0.9572874
0.9565204
0.9554867
0.95502
0.9553206
0.9543237
0.954133
0.954426
0.9541428
0.9542783
0.9544537
0.9559731
0.9552054
0.95732
0.957877
0.9588383
0.9596003
0.9598696
0.9597515
0.9587189
0.9587316
0.9597624
0.9591658
0.9645036
0.9712027
0.9721339
0.9712699
0.9700058
0.9689162
0.9668365
0.965457
0.9644668
0.9626958
0.9613654
0.96021
0.9602672
0.9601556
0.9591726
0.9601518
0.958634
0.9590755
0.9566078
0.9561003
0.954954
0.954184
0.9529316
0.9543914
0.9622029
0.966674
0.965468
0.9637062
0.961322
0.9580774
0.9548944
0.954227
0.9521468
0.9520034
0.9514314
0.9500598
0.950382
0.9491376
0.9484159
0.9464382
0.9457008
0.9444293
0.9439262
0.9439664
0.9428389
0.9418489
0.9416476
0.942139
0.954474
0.9562484
0.9542677
0.9542198
0.9528375
0.950898
0.9508594
0.9501183
0.9497503
0.948855
0.9466658
0.945951
0.9468553
0.946859
0.947592
0.94771
0.9507112
0.950547
0.9516363
0.9519654
0.9537539
0.9568839
0.9673657
0.9682928
0.9682707
0.9672515
0.9656518
0.9645662
0.962682
0.9606747
0.960717
0.9598353
0.9590002
0.9596128
0.9600062
0.959332
0.9598536
0.9588723
0.958581
0.9680168
0.968292
0.9684164
0.9666489
0.9650193
0.9622627
0.9623032
0.9625799
0.9608258
0.9600447
0.9590678
0.957591
0.9559378
0.9551114
0.9530017
0.95266
0.9516124
0.9521698
0.950358
0.950026
0.9490977
0.9479369
0.9482142
0.9469685
0.9490778
0.9486333
0.9482104
0.9481254
0.948779
0.95179
0.959763
0.9602478
0.9605026
0.960654
0.9589223
0.9573521
0.9542048
0.952088
0.951303
0.9491366
0.9491163
0.9485395
0.9476869
0.947728
0.948084
0.94827
0.947599
0.9475998
0.9478273
0.946974
0.9477596
0.9478064
0.948904
0.946959
0.9484919
0.9480597
0.9483838
0.9465933
0.9460473
0.9455867
0.944725
0.9446622
0.944618
0.953378
0.9565296
0.9564359
0.9544438
0.9537314
0.9506278
0.947468
0.945061
0.9435853
0.9436618
0.9434884
0.9417797
0.9409361
0.942367
0.9416425
0.941272
0.9415624
0.942184
0.9429233
0.9436937
0.9434838
0.9433649
0.9443647
0.945195
0.95139
0.959036
0.958226
0.9573419
0.9566165
0.955335
0.9531636
0.9506557
0.9513919
0.9514693
0.9511328
0.9516367
0.9503416
0.9491198
0.9489266
0.949571
0.9489452
0.9488146
0.9484772
0.9480293
0.9483055
0.9498732
0.9522265
0.961105
0.9618384
0.9617474
0.9615282
0.958643
0.9565374
0.9547546
0.9526837
0.9525598
0.9511446
0.9504983
0.9492698
0.948287
0.9480417
0.948103
0.9468503
0.948194
0.9489622
0.950329
0.9504056
0.9491742
0.9488115
0.9489626
0.9486762
0.9486004
0.9526725
0.9605578
0.9616003
0.9612229
0.9599687
0.9568124
0.955564
0.9537663
0.9519223
0.9508741
0.951075
0.9502978
0.9498603
0.9517004
0.9501675
0.9503694
0.9522838
0.9525369
0.9513521
0.951656
0.9523259
0.9530446
0.9526806
0.9530947
0.9526275
0.9540081
0.9537119
0.9615608
0.9667664
0.9670525
0.9666837
0.965369
0.9629429
0.9616696
0.9587672
0.9573924
0.9563375
0.9557024
0.9552002
0.9541769
0.9545268
0.954772
0.9537764
0.9527564
0.9529515
0.9529295
0.952817
0.9530711
0.952055
0.9541459
0.9643147
0.9664178
0.9664655
0.9651802
0.9642788
0.9610026
0.9590314
0.9557412
0.9547466
0.952852
0.9520017
0.9514416
0.9505287
0.951071
0.9509108
0.9496438
0.9488836
0.9488898
0.947949
0.947649
0.947343
0.9478176
0.9489149
0.9489468
0.9510257
0.9584462
0.962777
0.9623018
0.9614705
0.9607126
0.9573341
0.9552333
0.9527202
0.9506102
0.948829
0.9483049
0.9487935
0.9487674
0.9488635
0.9478818
0.9488026
0.949476
0.9485038
0.9471566
0.9465832
0.946119
0.9462498
0.947631
0.945949
0.945703
0.9452367
0.9479639
0.9567749
0.957885
0.9579332
0.9589182
0.9588277
0.9569685
0.954733
0.95225
0.952155
0.950031
0.9505927
0.9495614
0.949386
0.950298
0.9495564
0.9502276
0.9495043
0.9483726
0.949423
0.9494542
0.9496586
0.948131
0.959112
0.9609007
0.9599112
0.9576981
0.955834
0.9537778
0.9516213
0.9491648
0.9475385
0.9469989
0.9502623
0.9572652
0.9567074
0.9544365
0.9532525
0.950416
0.948603
0.9474653
0.9465368
0.945801
0.9441819
0.9430848
0.9419037
0.942041
0.942493
0.9427767
0.942829
0.942278
0.9425685
0.9417139
0.9427038
0.943286
0.9526791
0.9563946
0.9562279
0.9554218
0.9524969
0.9503436
0.9498235
0.9484916
0.9469431
0.9462757
0.9456727
0.9452706
0.9448017
0.945119
0.9456942
0.9456208
0.9458891
0.9449792
0.945804
0.9467869
0.949004
0.9594304
0.9603945
0.9583388
0.9565524
0.9542846
0.951773
0.9493002
0.9496935
0.9473487
0.9472867
0.9455153
0.9463557
0.9446182
0.9444292
0.9439133
0.9443306
0.9428339
0.9433129
0.9426869
0.9427396
0.9423773
0.9419354
0.9524823
0.9538255
0.9533787
0.9541602
0.9526647
0.9488797
0.9460217
0.9453083
0.9431133
0.9422931
0.9419147
0.9419404
0.9424247
0.9415052
0.9420692
0.9430816
0.9446675
0.9440389
0.944505
0.9436784
0.9427663
0.9438206
0.9434624
0.9444029
0.9440426
0.9456154
0.9462251
0.947128
0.95801
0.95962
0.9596716
0.9594919
0.959202
0.9575083
0.9553163
0.9556939
0.9536871
0.953097
0.9520128
0.952252
0.9518395
0.9514327
0.9505822
0.9517012
0.9511954
0.9501356
0.9532752
0.9619663
0.961864
0.961158
0.95966
0.9570018
0.9544425
0.9538265
0.9521676
0.9519447
0.9501464
0.949686
0.9509556
0.953876
0.961108
0.959562
0.9588793
0.9568799
0.9535628
0.951572
0.9505535
0.9490463
0.9473757
0.9464561
0.945831
0.9451033
0.944285
0.9443502
0.9448232
0.9546777
0.9557102
0.9544626
0.9532863
0.9510046
0.9479039
0.9463983
0.94558
0.9433905
0.9424608
0.942214
0.9420361
0.9467154
0.9525258
0.9522144
0.950868
0.9495083
0.9474157
0.9454522
0.9438657
0.9434687
0.9412535
0.9416622
0.9407818
0.942087
0.9420749
0.9423471
0.9416987
0.942756
0.9421428
0.9410522
0.9419565
0.9434005
0.9418143
0.9423472
0.9430118
0.9420118
0.9425067
0.9430368
0.9431949
0.9433262
0.9448301
0.957069
0.9565487
0.9566014
0.9552934
0.9542424
0.9520866
0.9493034
0.9493827
0.9499776
0.9492674
0.9492971
0.9486516
0.948571
0.9496001
0.9491532
0.949655
0.9504097
0.957465
0.9612927
0.9607299
0.9603834
0.9576028
0.9554795
0.9543852
0.9532087
0.9538364
0.9546415
0.9526833
0.9538183
0.951832
0.95206
0.9522938
0.9517823
0.9515843
0.9514472
0.9520586
0.9521864
0.9586189
0.9617773
0.9625714
0.9622959
0.9613968
0.9604918
0.9589062
0.9318645
0.947945
