# Supplementary material for: Nonlinear Time Series Analysis of Nodulation Factor Induced Calcium Oscillations: Evidence for Deterministic Chaos?
Source: PLoS One. 2009 Aug 13;4(8):e6637. doi: 10.1371/journal.pone.0006637 (PMC2722092; doi:10.1371/journal.pone.0006637)
Supplement: Experimental Data S1 — The experimental calcium traces (0.10 MB ZIP) [file pone.0006637.s001.zip › experimental_data/nod7_emd.dat]

-0.01144126
-0.01301443
-0.01203294
-0.0106036
-0.00886735
-0.009080126
-0.008558492
0.002253048
0.007307593
0.007348819
0.005994909
0.005632589
0.004567292
0.002066437
-0.0008268907
-0.002783570
-0.00370826
-0.005437976
-0.007641894
-0.007887503
-0.008936668
-0.00916041
-0.009883345
-0.009566126
-0.009515076
-0.01065107
-0.01161490
-0.01005645
-0.007067975
0.003277968
0.005336039
0.005265632
0.004288065
0.003644055
0.00199125
0.0008962963
0.000829478
-0.001251963
-0.002517044
-0.002283984
-0.002745133
-0.003492666
-0.002670691
-0.00310217
-0.002593701
-0.002533220
-0.003415982
-0.003631462
-0.002563983
-0.003089128
-0.00422532
-0.002330459
-0.004156581
-0.003283355
-0.003149921
-0.002587124
-0.002542417
0.004486028
0.01181454
0.01331176
0.01332605
0.01376046
0.01288405
0.01116077
0.00911075
0.005906917
0.004664433
0.002932111
0.0006929637
-0.001717443
-0.002198598
-0.002213027
-0.001889062
-0.002912818
-0.002648894
-0.002396664
0.007287653
0.008960956
0.007713324
0.006732427
0.005932088
0.004190843
0.002777612
0.001294283
-0.001829394
-0.003628058
-0.005299888
-0.007107586
-0.007712641
-0.007881231
-0.00961509
-0.01104178
-0.01027358
-0.01045322
-0.01027902
-0.01136014
-0.01135186
-0.01207697
-0.01049393
-0.01131802
-0.01000113
-0.00332674
0.00402439
0.004348966
0.003396726
0.005137654
0.002794673
0.001623396
0.0001708978
-0.0008805161
-0.001322811
-0.002205887
-0.001741822
-0.001983220
-0.001520350
-0.001521896
-0.001694886
-0.001495864
-0.002487694
-0.001593389
-0.002650418
-0.001987694
-0.0007258996
0.01045842
0.01139582
0.01110787
0.01124647
0.00900054
0.007605364
0.004812392
0.003397382
0.002250739
0.0001611085
-3.485829e-05
-0.001307399
-0.0009020794
-0.001333727
-0.002940793
-0.002220621
-0.002690751
-0.002390014
-0.002964945
-0.003486367
-0.003427606
-0.003056895
-0.004173047
-0.004066282
0.004342134
0.008880002
0.007693905
0.006909365
0.005777235
0.003400849
0.001288887
-0.0002367408
-0.002825055
-0.003165055
-0.004852677
-0.006032744
-0.00560361
-0.006705528
-0.00732755
-0.005935383
-0.005248798
-0.004282801
-0.002298237
-0.00133639
0.009886463
0.01036420
0.01086686
0.009568904
0.008414583
0.006255546
0.004503778
0.002931238
0.001292044
-0.0001172010
-0.000668125
-0.001188557
-0.0006128837
-0.0003890268
-0.002710659
-0.001782402
-0.003345324
-0.00404727
-0.004753732
-0.004561426
-0.003982998
0.006611738
0.009298062
0.008432202
0.006431521
0.005790698
0.004306112
0.001986287
-0.001223482
-0.004067278
-0.005942555
-0.008453887
-0.009817488
-0.01011593
-0.01044582
-0.01059208
-0.01123619
-0.01091980
-0.01277928
-0.01123333
-0.01237189
-0.01207091
-0.01133240
-0.01180814
-0.01155381
-0.0105162
-0.01177414
-0.01069306
-0.01069726
-0.009520727
-0.009902444
-0.00905253
-0.00795496
-0.007352881
-0.006191515
-0.006095854
-0.005059336
-0.005497803
-0.003445184
-0.003526328
0.008102811
0.01342617
0.01317611
0.01272794
0.01240062
0.01075613
0.009469661
0.00908478
0.006289609
0.005769048
0.005454756
0.003315212
0.004418782
0.003292830
0.002158426
0.001332390
0.001311593
0.001497577
0.0002930862
0.0005883808
0.001520680
0.0003513758
0.001464598
0.007620059
0.01108578
0.01163864
0.01006000
0.008676872
0.007178092
0.005317581
0.004255101
0.001568062
0.002386591
0.007886242
0.007970585
0.008658116
0.006696192
0.006129998
0.004410923
0.001619184
-0.0005513849
-0.0002884326
-0.001666202
-0.002563011
-0.002428924
-0.004259656
-0.005578093
-0.005552294
-0.006266348
-0.006401587
-0.00577243
-0.001004699
0.00543941
0.007416336
0.007114461
0.006294816
0.004805278
0.002368184
0.002387132
0.005424917
0.004852917
0.003546033
0.0005492787
-0.0003277018
-0.0009170168
-0.002386731
-0.00323048
-0.004556415
-0.004888974
-0.005177406
-0.004765237
-0.005526725
-0.005342602
-0.005318546
-0.006232318
-0.005262374
-0.003975492
-0.003780095
-0.002297776
-0.001690788
0.009577196
0.01064288
0.009818548
0.009779086
0.007657636
0.007236478
0.004705971
0.002682355
-1.368649e-05
-0.002147257
-0.003061503
-0.003593178
-0.00571289
-0.005766646
-0.006509439
-0.005989488
-0.006255284
-0.006940865
-0.006657003
-0.006619685
-0.007506835
-0.00694518
-0.006761725
-0.007776253
-0.007074493
-0.006448453
-0.00571993
-0.006574223
-0.006166558
-0.006897367
-0.006797716
-0.006983597
-0.007257553
-0.00444132
-0.004182820
-0.004744956
-0.001224569
0.00832264
0.00883157
0.006381044
0.005829327
0.004241356
0.001966306
0.001262266
-0.001100875
-0.002618159
-0.00404399
-0.005781214
-0.006026768
-0.00661106
-0.006929844
-0.006407596
-0.007296761
-0.006758503
-0.007029533
-0.007414302
-0.004290140
0.005762617
0.007177512
0.006874162
0.00587994
0.003477333
0.00176662
-0.00134109
-0.001883398
-0.003481857
-0.004820948
-0.003135576
0.006134243
0.006100126
0.004952643
0.00207498
0.001224788
-0.002225423
-0.003634319
-0.003905812
-0.005491365
-0.005870029
-0.006563793
-0.006776266
-0.00699747
-0.00646148
-0.005907141
-0.005669136
-0.005950874
-0.004887754
-0.004837816
0.005019832
0.008465266
0.008592964
0.006966065
0.005641685
0.002812235
0.001501601
0.001690985
0.0003596686
-0.0006100748
-0.003487676
-0.001198040
-0.002359879
-0.001972572
-0.003577625
-0.003596502
-0.003073922
-0.002641934
-0.002192969
-0.001431693
-0.001437059
-0.001966386
-0.003102366
-0.00483958
-0.003200852
-0.00347259
-0.001450725
-0.000939885
-0.001016518
0.008296132
0.01163632
0.01156125
0.01085312
0.01121224
0.009234267
0.007486633
0.005359928
0.004136605
0.001912219
0.0002460088
-0.0003410989
-0.001376030
-0.002622924
-0.003871655
-0.004162924
-0.004665062
-0.005418715
-0.005887824
-0.005886459
-0.006126705
-0.006597743
-0.00669717
-0.0063726
-0.006570385
-0.006687352
-0.00680433
-0.005301207
-0.003299741
-0.004487646
-0.00372856
-0.00291583
0.00808201
0.01078842
0.01048643
0.009684843
0.008459915
0.007849851
0.005076239
0.003105208
0.0009406631
0.001623164
0.0005026806
7.312424e-05
4.521990e-05
0.0006281965
0.001720764
0.0007076377
-0.0004685492
0.0006736351
0.0007903032
0.002212738
0.0008702177
0.0005674313
0.0008978568
0.002890039
0.003900398
0.01381139
0.01463210
0.01399119
0.01294306
0.01172261
0.009376965
0.007669862
0.005110886
0.004040326
0.003965528
0.002464984
0.002579899
0.001033921
0.001272731
0.001181108
-0.0005907437
0.0002288471
0.0007943605
0.0001620618
0.000100439
0.0006766918
0.008225395
0.01187273
0.01076516
0.01045542
0.009436109
0.007359375
0.005235192
0.003043114
0.001398508
-0.0002585221
-0.00134321
-0.002589168
-0.002989384
-0.003123951
-0.004262641
-0.003965259
-0.004666791
-0.005478489
-0.005236897
-0.006177466
-0.006511776
-0.007214132
-0.007625637
-0.008686553
-0.009541197
-0.00910373
-0.01023351
-0.01067569
-0.01133561
-0.01138851
-0.01183521
-0.01221230
-0.01094739
-0.01135344
-0.01162015
-0.008947164
0.002726497
0.005408203
0.004176819
0.003206468
0.0009895147
-0.00159823
-0.003642415
-0.005300418
-0.00616128
-0.007835012
-0.008670825
-0.008849641
0.002701309
0.00343971
0.004448197
0.001908730
-0.0006397786
-0.003330471
-0.005305829
-0.007338292
-0.009086031
-0.009950762
-0.009487082
-0.009830616
-0.009093729
-0.01012950
-0.009544486
-0.009481083
-0.009511325
-0.007935828
-0.008411266
-0.0082501
-0.001523740
0.00659532
0.005667014
0.004729384
0.003966873
0.002591541
0.001244245
0.0005039856
-0.000503046
-0.0009430335
-0.000615818
-0.001586160
-0.001750238
-0.001430834
-0.001687683
-0.00152573
-0.001324029
0.0002216361
-0.0005197974
0.001620987
0.002204031
0.003191407
0.003979444
0.004274748
0.004182563
0.003175828
0.003214352
0.004270976
0.003700102
0.009063582
0.01578828
0.01674509
0.01590662
0.01466802
0.01360385
0.01154950
0.01019543
0.009230439
0.00748469
0.006179478
0.005049134
0.005131468
0.005044905
0.004086852
0.005091014
0.003598021
0.004064425
0.001621486
0.001138686
1.707592e-05
-0.0007281994
-0.001956106
-0.0004717367
0.007364177
0.01185982
0.01067815
0.008940642
0.006580648
0.003360345
0.000201494
-0.0004417635
-0.002497911
-0.002617276
-0.003165362
-0.004513016
-0.004166851
-0.005387525
-0.006085465
-0.00803947
-0.00875317
-0.01000102
-0.01048059
-0.01041694
-0.01152095
-0.01248758
-0.01266543
-0.01215082
0.0002075531
0.002005083
4.752806e-05
2.268543e-05
-0.001336496
-0.003253038
-0.003268686
-0.00398687
-0.004331997
-0.005204583
-0.007371054
-0.008063055
-0.007136164
-0.007109913
-0.006354384
-0.006213951
-0.003190249
-0.003332098
-0.002220411
-0.001869072
-5.835315e-05
0.003093808
0.01359774
0.01454686
0.01454686
0.01354952
0.01197178
0.01090800
0.009045636
0.007060095
0.007124003
0.006263954
0.005450478
0.006084604
0.006499494
0.00584678
0.006389692
0.005429645
0.005159575
0.01461663
0.01491301
0.01505849
0.01331200
0.01170339
0.008967706
0.009029075
0.009326547
0.007593237
0.00683288
0.005876629
0.004420444
0.002787681
0.001981784
-0.0001075070
-0.0004289476
-0.001456151
-0.0008784937
-0.002670114
-0.002982079
-0.003890247
-0.005031059
-0.004733746
-0.005959538
-0.003830484
-0.004255215
-0.004658318
-0.004723717
-0.004050435
-0.001020014
0.006972531
0.00747675
0.00775093
0.007921649
0.006209186
0.004658164
0.001529998
-0.0005677112
-0.001333854
-0.003481255
-0.00348272
-0.004040645
-0.004874535
-0.004814639
-0.00444015
-0.004235536
-0.004887976
-0.004868766
-0.004622816
-0.005457824
-0.004654022
-0.004589009
-0.003473237
-0.005400104
-0.003849265
-0.004263466
-0.003921508
-0.005694208
-0.00622241
-0.006665321
-0.0075094
-0.007554676
-0.007581324
0.001196083
0.004365058
0.004288661
0.002313841
0.001618541
-0.001467934
-0.004610568
-0.007000616
-0.008459432
-0.008366136
-0.008522756
-0.01021472
-0.01104160
-0.009594128
-0.01030215
-0.01065608
-0.01034942
-0.009711458
-0.008955925
-0.00816926
-0.008363077
-0.008465951
-0.007450187
-0.006603901
-0.0003930227
0.00726868
0.006474364
0.005605958
0.004896149
0.003630266
0.001474274
-0.001018271
-0.0002668218
-0.0001740869
-0.0004954707
2.355061e-05
-0.001256486
-0.002463307
-0.002641665
-0.001982405
-0.00259342
-0.002709307
-0.003032056
-0.00346544
-0.003174733
-0.001592549
0.0007750628
0.009667953
0.01041551
0.01033874
0.01013359
0.007262487
0.00517082
0.003401981
0.001344854
0.001234724
-0.0001667067
-0.0007993547
-0.002014315
-0.002983487
-0.003215389
-0.003140682
-0.00438005
-0.00302313
-0.002241763
-0.0008618405
-0.0007720838
-0.001990485
-0.002340207
-0.002176283
-0.00244988
-0.002512870
0.001571910
0.00946979
0.01052494
0.01016001
0.008918267
0.005774345
0.004538361
0.002752863
0.000921008
-0.0001149921
9.803792e-05
-0.0006672348
-0.001092785
0.0007592354
-0.000761834
-0.000548163
0.001377956
0.001642714
0.0004695658
0.0007850039
0.001466290
0.002196505
0.001843803
0.002269219
0.001813234
0.003205094
0.002919936
0.01077992
0.01599658
0.01629363
0.01593570
0.01463180
0.01221647
0.01095396
0.008062184
0.006698005
0.005653631
0.005029009
0.00453725
0.003524339
0.003884567
0.004139956
0.003154685
0.002144787
0.002350037
0.002338069
0.002235516
0.002499586
0.001493337
0.003594056
0.01377266
0.01588540
0.01594283
0.0146671
0.01377525
0.01050851
0.008546819
0.005265995
0.00428066
0.002395353
0.001554329
0.001003380
9.963238e-05
0.0006510557
0.0004998049
-0.000758291
-0.001509568
-0.001494531
-0.002426484
-0.002717709
-0.003014941
-0.002531733
-0.001425884
-0.001385463
0.000701938
0.008130938
0.01247013
0.01200327
0.01118027
0.01043060
0.007060294
0.004967593
0.002462616
0.0003606608
-0.001412623
-0.001928737
-0.001432254
-0.001450459
-0.001346603
-0.002320504
-0.001392059
-0.0007109497
-0.001675577
-0.003015231
-0.003581074
-0.004037837
-0.003899604
-0.002511157
-0.004185729
-0.004424486
-0.004883541
-0.002149236
0.006668877
0.007786138
0.007841374
0.008833344
0.008749724
0.006897479
0.004668778
0.002192515
0.002104401
-1.293053e-05
0.000555379
-0.0004692761
-0.0006380602
0.0002804445
-0.0004547097
0.0002229810
-0.0004940015
-0.001619309
-0.000562584
-0.0005251926
-0.0003145692
-0.001836024
0.00915102
0.01094589
0.009962382
0.007755326
0.005897168
0.003846786
0.001696154
-0.0007544926
-0.002375021
-0.002908974
0.0003601339
0.007368616
0.006816468
0.004551131
0.003372552
0.0005415915
-0.001265979
-0.002398373
-0.003321571
-0.004052038
-0.005665971
-0.006757852
-0.007933828
-0.007791324
-0.007334355
-0.007045654
-0.006988399
-0.007534337
-0.007239
-0.008088763
-0.007094035
-0.006507071
0.002890736
0.006610876
0.006448791
0.00564729
0.002726980
0.0005782301
6.257814e-05
-0.001264918
-0.002809003
-0.003472126
-0.004070831
-0.004468641
-0.004933317
-0.004611918
-0.00403247
-0.004101831
-0.003829452
-0.004735372
-0.003906504
-0.002919786
-0.0006987404
0.00973148
0.01069939
0.0086474
0.006864777
0.004600611
0.002092629
-0.0003765451
2.032465e-05
-0.002320963
-0.002379472
-0.004147454
-0.003303591
-0.005037765
-0.005223463
-0.005736033
-0.005315541
-0.006809061
-0.006326868
-0.00694976
-0.006894015
-0.007253213
-0.007692142
0.002857709
0.004203834
0.003759972
0.004544296
0.003051588
-0.000730686
-0.003585943
-0.004296629
-0.00648896
-0.007306548
-0.007682403
-0.007654131
-0.007167386
-0.008084415
-0.007517983
-0.006503178
-0.004915004
-0.005541271
-0.005072901
-0.005897254
-0.006807147
-0.00575076
-0.0061068
-0.005164247
-0.005522506
-0.003947731
-0.003336007
-0.002431236
0.008452661
0.01006451
0.01011795
0.009940012
0.00965193
0.00795986
0.00576959
0.006148732
0.004143575
0.003555002
0.00247235
0.002713047
0.002301954
0.001896549
0.001047515
0.002167853
0.001663280
0.0006047249
0.003745621
0.01243795
0.01233674
0.01163188
0.01013499
0.007477821
0.00491953
0.004304537
0.002646561
0.002424581
0.0006271251
0.0001675096
0.001437942
0.004359222
0.01159183
0.01004668
0.009364542
0.007365753
0.004049242
0.002059067
0.001041082
-0.0004656366
-0.002135780
-0.003054944
-0.003679633
-0.004407047
-0.005224989
-0.005159527
-0.004686242
0.005168492
0.006201106
0.004953747
0.003777560
0.001495888
-0.001604741
-0.003110351
-0.003928654
-0.006118205
-0.007047933
-0.007294975
-0.007472901
-0.002793801
0.003016382
0.002704668
0.001357987
-2.028176e-06
-0.002094936
-0.004058811
-0.005645705
-0.006043125
-0.00825885
-0.007850614
-0.008731573
-0.00742698
-0.007439688
-0.007168071
-0.007817122
-0.006760495
-0.007374516
-0.008465808
-0.007562334
-0.006119127
-0.007706239
-0.007174222
-0.006510546
-0.007511478
-0.007017604
-0.006488478
-0.006331477
-0.006201164
-0.004698401
0.007539273
0.007017895
0.007069422
0.005760198
0.004707932
0.002550764
-0.0002337489
-0.0001557850
0.0004377668
-0.0002739065
-0.0002455599
-0.0008926046
-0.000974603
5.29022e-05
-0.0003955721
0.0001046201
0.0008577258
0.007911292
0.01173736
0.01117284
0.01082461
0.008042271
0.005917187
0.004821059
0.003642735
0.004268569
0.005071681
0.003111546
0.004244612
0.002256392
0.002482348
0.002713994
0.002200413
0.002000307
