# Supplementary material for: Nonlinear Time Series Analysis of Nodulation Factor Induced Calcium Oscillations: Evidence for Deterministic Chaos?
Source: PLoS One. 2009 Aug 13;4(8):e6637. doi: 10.1371/journal.pone.0006637 (PMC2722092; doi:10.1371/journal.pone.0006637)
Supplement: Experimental Data S1 — The experimental calcium traces (0.10 MB ZIP) [file pone.0006637.s001.zip › experimental_data/nod7_ma.dat]

-0.001990849
-0.003076571
-0.003196596
-0.003397153
-0.003700363
-0.003557933
-0.004480118
-0.00356402
-0.004562523
-0.003891533
-0.002612629
0.0085549
0.009457444
0.00921749
0.00936562
0.007166541
0.005806125
0.003063989
0.001728634
0.0006196231
-0.001411432
-0.001546459
-0.002735821
-0.002533188
-0.002901664
-0.004360619
-0.003472471
-0.003723797
-0.003199037
-0.003521274
-0.003840697
-0.003533003
-0.002945625
-0.003861191
-0.003514476
0.005065824
0.009835865
0.008889556
0.008224834
0.007213866
0.004901197
0.002785599
0.001194864
-0.001928329
-0.002819966
-0.005064503
-0.006794213
-0.006864279
-0.008042699
-0.008489637
-0.006906928
-0.005995615
-0.004793806
-0.002646448
-0.001585468
0.009652466
0.01003279
0.01051731
0.009096583
0.0078348
0.005613545
0.00378374
0.002100590
0.0003833348
-0.001500296
-0.00259442
-0.003544035
-0.003279043
-0.002891320
-0.004970594
-0.003687079
-0.004818269
-0.005020906
-0.005239407
-0.004528758
-0.003440342
0.007610752
0.01071026
0.0102414
0.008642666
0.008414164
0.007425231
0.005446358
0.002660212
0.0001654850
-0.001418342
-0.003647452
-0.004731312
-0.004768378
-0.004362788
-0.003709361
-0.003588245
-0.002633724
-0.003865431
-0.001785089
-0.002525954
-0.001979754
-0.001156231
-0.001625791
-0.001507201
-0.0006423296
-0.002167054
-0.001362705
-0.002114656
-0.001924575
-0.003270083
-0.003440413
-0.003288155
-0.003611152
-0.003311362
-0.004032343
-0.00371969
-0.004851027
-0.003437201
-0.004121873
0.006902837
0.01166664
0.01094945
0.01005194
0.0093101
0.007287556
0.005695291
0.005039259
0.001939473
0.001202528
0.0006097859
-0.001972323
-0.001453191
-0.002720532
-0.003720243
-0.004366264
-0.004165022
-0.003695672
-0.004640076
-0.004028672
-0.0028284
-0.004061524
-0.003036318
0.002991054
0.006321578
0.006806034
0.005182723
0.003821207
0.002397822
0.0006013575
-0.0003345260
-0.002907276
-0.001968009
0.003762901
0.004084467
0.005052719
0.003646296
0.00377964
0.002757049
0.0004079388
-0.001633095
-0.001379638
-0.002829253
-0.003807626
-0.003803009
-0.005632994
-0.006731461
-0.006603837
-0.007165687
-0.007174929
-0.006322557
-0.001365296
0.005180241
0.00723056
0.007046343
0.006342279
0.004945751
0.002618565
0.002657704
0.005693401
0.00511298
0.003768148
0.0007645879
-0.0001328306
-0.0006033499
-0.001704320
-0.002159540
-0.003133302
-0.003597192
-0.004119164
-0.004005046
-0.005062248
-0.00496747
-0.005038793
-0.005998998
-0.005114414
-0.003840128
-0.003595557
-0.002086283
-0.001464824
0.009849383
0.01095014
0.01017905
0.01018852
0.00809618
0.007738916
0.005261911
0.003253753
0.0006474542
-0.001367365
-0.002162382
-0.002474954
-0.004379354
-0.003792120
-0.003880436
-0.002704811
-0.002332817
-0.002436234
-0.001591041
-0.001086176
-0.001575765
-0.000837041
-0.0005721995
-0.001519425
-0.0009124466
-0.0008478631
-0.0007033055
-0.002073253
-0.002138378
-0.003289088
-0.003545760
-0.004048448
-0.004543193
-0.001922543
-0.001780127
-0.002381518
0.001068853
0.01059749
0.01112564
0.008702583
0.00817973
0.006615402
0.004345602
0.003666189
0.001195274
-0.0008428525
-0.002733473
-0.004913012
-0.005583599
-0.006356002
-0.006412582
-0.005483463
-0.006042087
-0.005131418
-0.005039992
-0.005220722
-0.002291475
0.007473206
0.008585233
0.008037088
0.00676259
0.004207893
0.002378074
-0.0008506333
-0.001429626
-0.003085191
-0.004432106
-0.002756902
0.006496208
0.00654891
0.005868181
0.003504348
0.003167121
0.0001475817
-0.0009287433
-0.001330401
-0.003308244
-0.004105998
-0.005217715
-0.005848729
-0.006307881
-0.005586622
-0.004855953
-0.004434265
-0.004608639
-0.003357057
-0.003348253
0.006458379
0.009826443
0.00987755
0.008159668
0.00669565
0.003700783
0.002197925
0.002186073
0.0006759086
-0.00044199
-0.003433577
-0.001145913
-0.002373276
-0.001646318
-0.002854776
-0.002492385
-0.001650546
-0.001324782
-0.001228826
-0.0008699817
-0.001241878
-0.002205354
-0.003735153
-0.005911384
-0.00453502
-0.005066664
-0.003200235
-0.002842386
-0.003049281
0.006195408
0.009534793
0.009526821
0.008927894
0.00941609
0.007576166
0.005939905
0.003855029
0.002748695
0.0006492694
-0.0008071282
-0.001176973
-0.001989794
-0.002637394
-0.003148543
-0.002765358
-0.002701425
-0.002827123
-0.002777758
-0.002360333
-0.002709498
-0.00344664
-0.003889063
-0.003942073
-0.00449192
-0.004977944
-0.005402907
-0.004178876
-0.002381571
-0.003821020
-0.003298806
-0.002724529
0.008036029
0.01047223
0.009837483
0.00873969
0.007278588
0.006378751
0.00330602
0.0009742961
-0.001437115
-0.0009093084
-0.002245218
-0.002939524
-0.003240081
-0.002886284
-0.001947466
-0.003100786
-0.004407304
-0.003395629
-0.003340048
-0.002021360
-0.003444109
-0.003870884
-0.003634155
-0.001720466
-0.0008103798
0.009061064
0.00985599
0.009236661
0.00824047
0.006992122
0.004641644
0.002959668
0.0004851822
-0.0005776389
-0.0009587566
-0.002898298
-0.003098389
-0.00490657
-0.004492751
-0.004293467
-0.00571508
-0.004499493
-0.003521017
-0.003767898
-0.003469
-0.002584747
0.005245143
0.009176054
0.008337589
0.008289655
0.007498368
0.005691681
0.003824216
0.001855605
0.0004806227
-0.0008560694
-0.001629251
-0.002523732
-0.002515233
-0.001956637
-0.002211079
-0.001056066
-0.0008859578
-0.000864673
0.0001447001
-9.79708e-05
0.0001273378
-6.494204e-05
-2.198409e-05
-0.0007787434
-0.001846016
-0.001744455
-0.003166272
-0.003907209
-0.004765325
-0.00494097
-0.005461116
-0.005835662
-0.004571408
-0.004924529
-0.005132968
-0.002411027
0.008807117
0.01096959
0.009196123
0.00774008
0.005121688
0.002213736
-7.375839e-05
-0.001911640
-0.002897554
-0.004611154
-0.005521622
-0.005772022
0.00578479
0.007037429
0.008644022
0.006650869
0.00461107
0.002277389
0.0005745506
-0.001273608
-0.003172416
-0.004547413
-0.004623817
-0.005503362
-0.00527914
-0.006310522
-0.005637697
-0.005416531
-0.005350308
-0.003762686
-0.004346717
-0.004334345
0.002168487
0.009981331
0.008722495
0.007466404
0.006363622
0.004615669
0.002883978
0.001697093
0.0002226504
-0.0007254524
-0.0008748534
-0.002352641
-0.003014030
-0.002882612
-0.003004226
-0.002786434
-0.002543564
-0.001201769
-0.002471073
-0.0009503231
-0.0009833864
-0.0006028537
-0.0003966925
-0.0005880019
-0.001151452
-0.002597415
-0.002915513
-0.002173576
-0.003007445
0.002097814
0.008629579
0.00940212
0.008424851
0.007130489
0.006031401
0.004071362
0.002842741
0.002044366
0.0004547765
-0.0006436179
-0.001584254
-0.001648484
-0.001846897
-0.002600546
-0.001284207
-0.002404162
-0.001485452
-0.003392298
-0.003395448
-0.004009325
-0.004280693
-0.005082599
-0.00317053
0.005034022
0.009950423
0.009213966
0.007961512
0.006155285
0.003478942
0.0009018905
0.000740169
-0.0008095941
-0.0004287732
-0.0004993709
-0.001439237
-0.001120245
-0.002126555
-0.002352005
-0.003879792
-0.004182407
-0.005036909
-0.005251317
-0.005020132
-0.005968538
-0.006826903
-0.006814599
-0.006104085
0.006359216
0.008274469
0.006355587
0.006335884
0.004782733
0.002649348
0.002322475
0.001259830
0.000500359
-0.0009568186
-0.004166703
-0.005947197
-0.006088214
-0.006595645
-0.006238786
-0.006532774
-0.003869993
-0.004347709
-0.003651107
-0.003681077
-0.002247855
0.0004876381
0.01052340
0.01094381
0.01036569
0.008865721
0.006797195
0.004894566
0.002187123
-0.0005283723
-0.001130232
-0.002547236
-0.003794188
-0.003523562
-0.003357986
-0.003770524
-0.002919057
-0.003532298
-0.003437208
0.00638721
0.00704063
0.007552234
0.006105305
0.004839897
0.002389904
0.002776092
0.003436229
0.002118504
0.001793257
0.00128194
0.000281318
-0.000991846
-0.001042873
-0.002349315
-0.001879471
-0.002212180
-0.001125591
-0.002837407
-0.003087284
-0.00393243
-0.005086383
-0.004764126
-0.005941183
-0.003696514
-0.003987034
-0.004257516
-0.004187968
-0.003392539
-0.0002587422
0.007893641
0.008483637
0.008816136
0.009000663
0.007282473
0.005736848
0.002555209
0.0005225898
-0.0002276044
-0.002377781
-0.002429269
-0.002933211
-0.003653936
-0.003144603
-0.002314188
-0.001571772
-0.001658453
-0.001124267
-0.0003916186
-0.0008632428
0.0002210994
0.0001849111
0.0009868268
-0.001250898
4.575662e-05
-0.0006281706
-0.0004200847
-0.002185972
-0.002603574
-0.002903631
-0.003607818
-0.003497101
-0.003333477
0.00569943
0.009068606
0.009265361
0.007500777
0.007065479
0.00419692
0.001255659
-0.001035390
-0.002408584
-0.002243266
-0.002402259
-0.004132261
-0.005246677
-0.004042109
-0.00483451
-0.005241129
-0.005037768
-0.004480278
-0.003842437
-0.003199467
-0.003662637
-0.004096928
-0.003395992
-0.00289156
0.002960988
0.01027956
0.009207142
0.008005945
0.006973629
0.005402141
0.002978972
0.0002668066
0.0008184744
0.0006403882
-5.063576e-05
-0.0002163393
-0.002177151
-0.003813241
-0.004106193
-0.003478455
-0.004072062
-0.004128179
-0.004359508
-0.004783306
-0.004526657
-0.002923169
-0.0004819436
0.008510472
0.009387593
0.009386194
0.009257716
0.006401874
0.004320586
0.002482488
0.000347876
0.0001960874
-0.001250349
-0.001922931
-0.003103594
-0.003941245
-0.003849301
-0.003736761
-0.004983573
-0.003627706
-0.002912566
-0.001556781
-0.001512475
-0.002787193
-0.003124362
-0.002962503
-0.003271992
-0.003388861
0.0006202947
0.008359194
0.009319196
0.008800997
0.00738321
0.004083913
0.002794677
0.0009468989
-0.001023223
-0.002240688
-0.002188457
-0.00314249
-0.00374108
-0.001954383
-0.003213454
-0.003009979
-0.001317318
-0.001347571
-0.002927169
-0.003015465
-0.002712719
-0.002383817
-0.003063603
-0.002902182
-0.003610997
-0.002464005
-0.00290028
0.004788264
0.00982762
0.01001419
0.009595783
0.008224876
0.005746948
0.004449575
0.001556243
0.0001658373
-0.0008474973
-0.001543349
-0.002457806
-0.003989332
-0.003835616
-0.003527043
-0.004411575
-0.005204382
-0.004755728
-0.004489674
-0.004325291
-0.003834544
-0.004635042
-0.002348309
0.008027476
0.01029566
0.01047408
0.00938407
0.008718207
0.005637434
0.003858601
0.0007804907
9.2806e-06
-0.001685333
-0.002369334
-0.002805127
-0.003593186
-0.00281609
-0.002830726
-0.003931236
-0.004543036
-0.004394208
-0.00518823
-0.005336281
-0.005521374
-0.004881362
-0.003623190
-0.003443443
-0.001258612
0.006232396
0.0106515
0.01029745
0.009499811
0.0087182
0.005355138
0.003285991
0.0008155522
-0.001245483
-0.002964048
-0.003436747
-0.002828249
-0.002641394
-0.002016954
-0.002406077
-0.001264252
-0.0004473734
-0.001308428
-0.002719000
-0.003436124
-0.004070278
-0.004104365
-0.00286012
-0.004696014
-0.004991541
-0.005530826
-0.00283161
0.005919208
0.006969572
0.007014561
0.007930591
0.007746124
0.005815412
0.003447703
0.0008364656
0.0006604911
-0.001550827
-0.001525535
-0.003183365
-0.003836611
-0.002961562
-0.003621155
-0.002783679
-0.003215171
-0.003960308
-0.002532680
-0.002192176
-0.001908256
-0.003640277
0.007073594
0.008708631
0.007571456
0.005317216
0.003520918
0.001548284
-0.0004605644
-0.002768887
-0.004227547
-0.004513687
-0.0009482322
0.006359322
0.006027109
0.004409641
0.003948435
0.001817345
0.0006095496
3.659486e-05
-0.0004489679
-0.0008513047
-0.002611045
-0.004062359
-0.005612644
-0.005681625
-0.005038989
-0.004500755
-0.004263956
-0.004624394
-0.004195031
-0.004956547
-0.003894918
-0.00326207
0.00617099
0.00984897
0.009577872
0.008623092
0.00554431
0.003291602
0.002650386
0.001160148
-0.0006573592
-0.001999300
-0.003349529
-0.004376994
-0.005376542
-0.005123536
-0.004363356
-0.004159702
-0.003662243
-0.004366243
-0.003419065
-0.002263944
3.865049e-05
0.01055802
0.01159599
0.009610608
0.007861864
0.005672729
0.003233347
0.0008808666
0.001389426
-0.0008149098
-0.0007551455
-0.002793694
-0.002234774
-0.004147295
-0.004125504
-0.00433216
-0.003536542
-0.004612032
-0.003773947
-0.004053575
-0.003720627
-0.003771714
-0.003997314
0.006744055
0.00824766
0.007972377
0.008815319
0.007310274
0.003520212
0.0006552505
-9.190566e-05
-0.002265023
-0.003130570
-0.003537911
-0.003593196
-0.003193234
-0.003838044
-0.002970017
-0.001707561
-0.0002757195
-0.001182502
-0.001148076
-0.002513465
-0.003981298
-0.003502862
-0.004381946
-0.003992636
-0.004822801
-0.003676921
-0.003487465
-0.002991933
0.00753976
0.008879149
0.008669041
0.008201474
0.007610973
0.005622429
0.003052306
0.00268966
-1.553447e-05
-0.001290281
-0.00293624
-0.003128095
-0.003833216
-0.004072694
-0.004625009
-0.003196934
-0.003328989
-0.004008165
-0.0006063907
0.00814235
0.007823421
0.006882437
0.005153167
0.002300268
-0.0003114687
-0.0009167443
-0.002540500
-0.002701953
-0.004327261
-0.004598146
-0.003156336
9.105151e-05
0.008030181
0.007184879
0.00715547
0.005355342
0.002089902
9.83603e-05
-0.000898543
-0.002359233
-0.003868201
-0.004637865
-0.005098705
-0.005523871
-0.005885525
-0.005064589
-0.003890520
0.00645055
0.007657141
0.006463567
0.005315425
0.00307548
4.002372e-05
-0.001388663
-0.002103334
-0.004198342
-0.004973996
-0.005116012
-0.005151054
-0.0003623227
0.00595219
0.006175245
0.0053394
0.004400909
0.002662819
0.0009733888
-0.0004354234
-0.0007452232
-0.002897425
-0.002484135
-0.003396469
-0.002090332
-0.001934086
-0.001282272
-0.001569875
-0.0002108805
-0.0006370449
-0.002113704
-0.001653296
-0.000718692
-0.002777934
-0.002764588
-0.002516964
-0.003857807
-0.00365478
-0.003440750
-0.003559513
-0.003732061
-0.002464011
0.009517668
0.008655543
0.008420401
0.00686223
0.005467407
0.002706820
-0.0008076069
-0.001477014
-0.001597149
-0.00289005
-0.003351648
-0.00443958
-0.004855222
-0.003696886
-0.00406751
-0.003409001
-0.00259527
0.00455636
0.008385169
0.007702738
0.00726026
0.004415424
0.002204941
0.001000178
-0.0003176841
-9.187918e-05
0.0002260569
-0.002268865
-0.001639467
-0.004065172
-0.003958266
-0.003629107
-0.002985990
-0.002686446
