# Supplementary material for: Nonlinear Time Series Analysis of Nodulation Factor Induced Calcium Oscillations: Evidence for Deterministic Chaos?
Source: PLoS One. 2009 Aug 13;4(8):e6637. doi: 10.1371/journal.pone.0006637 (PMC2722092; doi:10.1371/journal.pone.0006637)
Supplement: Experimental Data S1 — The experimental calcium traces (0.10 MB ZIP) [file pone.0006637.s001.zip › experimental_data/nod8.dat]

0.9620519
0.9593064
0.9564936
0.9573024
0.95492
0.9533883
0.9521332
0.9515695
0.951675
0.9497646
0.9494406
0.9500946
0.9495535
0.9485285
0.949588
0.950208
0.9506435
0.9515172
0.950705
0.9515607
0.959371
0.9610907
0.9598563
0.9597332
0.9565748
0.9552073
0.9543924
0.9523476
0.9509267
0.951166
0.9514235
0.9508538
0.9510916
0.9505466
0.951653
0.9510116
0.9517143
0.9546785
0.9644866
0.9632877
0.9635184
0.962255
0.9614556
0.9602262
0.9574485
0.9553301
0.9568255
0.9564723
0.954793
0.95449
0.9546737
0.9549774
0.9603007
0.9652734
0.964514
0.963731
0.96046
0.9572101
0.9556815
0.9548001
0.9538247
0.952446
0.9514422
0.9498172
0.9505393
0.9493971
0.950321
0.949631
0.9502509
0.9514703
0.9520024
0.9523235
0.9619263
0.960761
0.9595936
0.9576847
0.9547752
0.9523476
0.9520547
0.9515633
0.9523512
0.9509255
0.9510321
0.9503807
0.9510831
0.95088
0.9507363
0.9514104
0.9499595
0.9543367
0.9607568
0.961047
0.9602125
0.9589869
0.956814
0.9545008
0.9536715
0.9555326
0.9537314
0.9534505
0.9542152
0.9542095
0.953475
0.9546332
0.9541697
0.956131
0.9636146
0.967225
0.9667268
0.9645178
0.9627748
0.9624968
0.9597718
0.9590358
0.959277
0.9584476
0.9583094
0.9591954
0.9592426
0.9669497
0.9674016
0.9674574
0.9676692
0.9651336
0.9631838
0.9600458
0.960211
0.959221
0.9586961
0.9588045
0.9580102
0.9585832
0.9637209
0.9663153
0.9656155
0.9640407
0.9617183
0.9593733
0.9562234
0.9542603
0.9539059
0.9531617
0.9528077
0.951975
0.9512182
0.952301
0.9559713
0.9593775
0.9596947
0.9583038
0.9565897
0.9531082
0.951421
0.9499309
0.9478075
0.9476954
0.9468153
0.9469905
0.9468345
0.9460286
0.9460087
0.9456322
0.9469383
0.9457642
0.9447325
0.9453382
0.9447649
0.9451702
0.949352
0.9536495
0.9537388
0.951621
0.9486148
0.9465768
0.946855
0.9505545
0.9489023
0.9478738
0.9459584
0.9440015
0.9428501
0.9408006
0.9423869
0.9414843
0.9411557
0.9405268
0.9407312
0.9407445
0.9401591
0.9407393
0.9406287
0.9416119
0.9423422
0.943552
0.944326
0.9448788
0.9467284
0.946364
0.9474284
0.948642
0.9558715
0.9579457
0.9584839
0.9573996
0.9562403
0.9537266
0.9535288
0.9515825
0.9502753
0.9507567
0.9504223
0.9503687
0.949744
0.9490028
0.9486422
0.9475902
0.9479215
0.9469217
0.9478667
0.9481276
0.9484429
0.9545744
0.957556
0.9580817
0.9569069
0.955677
0.9539901
0.9519974
0.9493543
0.948637
0.9476406
0.9468606
0.9474502
0.9460183
0.9466658
0.94625
0.9468395
0.9461327
0.9459229
0.9466281
0.9455913
0.9464958
0.9465116
0.9476005
0.9558607
0.9561877
0.9561968
0.9547729
0.9517645
0.9501357
0.9485238
0.9475616
0.9470567
0.9463584
0.9470283
0.9467467
0.9462904
0.9468693
0.945634
0.9463566
0.9462812
0.9455753
0.945523
0.9449732
0.9444233
0.9441104
0.9444664
0.94446
0.9445744
0.9521817
0.9548029
0.9528157
0.9533905
0.9515355
0.9498933
0.9488588
0.9467824
0.9454986
0.9451422
0.9445476
0.9434728
0.9436179
0.9435238
0.9428587
0.9433401
0.9455089
0.9529577
0.9517865
0.95044
0.9519055
0.9482313
0.9468686
0.945162
0.9449482
0.9433766
0.9427504
0.9434028
0.9431243
0.9428234
0.942913
0.9419255
0.9420139
0.9438136
0.9523441
0.9533726
0.9518467
0.9516772
0.950236
0.9472707
0.94604
0.9448463
0.9446478
0.9442908
0.9444298
0.944918
0.9456781
0.9452852
0.946132
0.9464144
0.9475868
0.955659
0.9584646
0.9581208
0.9567768
0.9553913
0.9535667
0.9531605
0.9509166
0.9498148
0.9506328
0.9487768
0.9494484
0.9487595
0.948879
0.9479787
0.9483292
0.949658
0.9500463
0.9546364
0.9593676
0.960438
0.9588864
0.9569787
0.9559268
0.9539907
0.9518509
0.9503116
0.950874
0.9495254
0.9476627
0.9502488
0.9561025
0.9543678
0.952907
0.9517695
0.949647
0.946973
0.9470395
0.9455868
0.9458293
0.9462594
0.9469172
0.9455367
0.9463268
0.9468467
0.9458934
0.9528184
0.9548128
0.9539228
0.952231
0.948812
0.94802
0.9461455
0.945717
0.9446603
0.9440024
0.9442674
0.9451122
0.9462364
0.945967
0.94621
0.9453453
0.9450906
0.945031
0.9441528
0.944073
0.9451652
0.9455619
0.9451336
0.9447937
0.9449018
0.9453767
0.9515345
0.9539254
0.9530166
0.9514422
0.9496008
0.9468653
0.9452829
0.9447325
0.943725
0.942271
0.9423877
0.9411883
0.941534
0.9412716
0.9429779
0.942697
0.944171
0.9433354
0.9445127
0.9460238
0.9493133
0.955548
0.9554329
0.9544348
0.952303
0.9512165
0.9488664
0.9478407
0.9470226
0.9467624
0.9474256
0.9463807
0.946302
0.9473536
0.9475267
0.9477524
0.9483083
0.9482157
0.9492444
0.9493154
0.9501614
0.9500613
0.950779
0.9507913
0.9533197
0.9617859
0.962846
0.96159
0.9599688
0.9586573
0.9562141
0.955522
0.9545447
0.9537818
0.9536524
0.9543626
0.9543949
0.9539757
0.9541293
0.955086
0.962853
0.9633823
0.9621656
0.9599487
0.9576219
0.9561551
0.955876
0.955781
0.954993
0.9546401
0.9540109
0.9531853
0.9532586
0.9527103
0.9534168
0.9524863
0.9526293
0.951564
0.9507192
0.9496176
0.9509772
0.9580346
0.9610006
0.9609987
0.9605398
0.9598172
0.9572015
0.9567811
0.9560276
0.9550726
0.9534645
0.9525689
0.9518646
0.9520654
0.951994
0.9522644
0.9515712
0.9519468
0.9520633
0.9534002
0.9538168
0.9578574
0.9620103
0.9619175
0.9599744
0.9591188
0.957355
0.9555754
0.954436
0.9549649
0.954068
0.954812
0.9548341
0.9547354
0.955032
0.9563749
0.9574527
0.9569483
0.957576
0.9593783
0.9600938
0.9606506
0.9673066
0.9681012
0.9661117
0.9647422
0.963427
0.962905
0.9606324
0.9603392
0.959526
0.9593168
0.9601937
0.9598935
0.9604989
0.9644839
0.9677109
0.9678196
0.9668666
0.9684227
0.9655702
0.9643265
0.963576
0.9631894
0.9635601
0.9634835
0.9634894
0.9628636
0.9639317
0.9626716
0.963037
0.96478
0.964855
0.9720126
0.9713168
0.9701246
0.9682018
0.9661935
0.9646478
0.9627347
0.9616465
0.9651015
0.96682
0.9662755
0.9648336
0.9635312
0.9607807
0.9586018
0.9588768
0.9573671
0.9556203
0.9557783
0.9557918
0.9538266
0.9534252
0.953263
0.9530948
0.952046
0.9525145
0.954914
0.9586528
0.958909
0.958114
0.9559763
0.9548506
0.9535763
0.9518378
0.9517678
0.9528725
0.9529631
0.9518988
0.953139
0.9536362
0.9563173
0.9606855
0.9619276
0.9607349
0.9591906
0.9579627
0.956568
0.954901
0.9529734
0.952792
0.9525639
0.9529899
0.9514419
0.9523508
0.952447
0.9519185
0.9530606
0.9532682
0.952783
0.953356
0.9529534
0.9528155
0.953506
0.953028
0.9547957
0.954281
0.9557113
0.9562053
0.9549102
0.9554092
0.9552555
0.9565575
0.9558436
0.958535
0.9657775
0.9658646
0.9651092
0.9644147
0.9628706
0.9605147
0.9590593
0.9578228
0.9563873
0.9551617
0.9574824
0.9628677
0.9620716
0.9610576
0.9597214
0.9563973
0.9545307
0.953887
0.9536432
0.9529605
0.951411
0.9496
0.9488726
0.9486568
0.9475727
0.9470298
0.9463062
0.9472904
0.947786
0.945948
0.9463301
0.94661
0.9472281
0.9468191
0.9472557
0.947582
0.9488402
0.9503575
0.9566168
0.9598892
0.9584076
0.9579301
0.9565516
0.955057
0.9534996
0.9529341
0.952396
0.9523734
0.9523583
0.9516846
0.950359
0.949127
0.9504637
0.94806
0.9490327
0.9483403
0.952291
0.9550985
0.954004
0.9534453
0.951767
0.9493004
0.948259
0.9493915
0.9487434
0.94821
0.9481803
0.9467495
0.9471075
0.9457814
0.9465446
0.9471798
0.9463225
0.946054
0.9466746
0.9535288
0.9554522
0.9538483
0.9510605
0.9499553
0.9492057
0.9488705
0.9465945
0.9457754
0.9464494
0.9445137
0.9458633
0.9459894
0.9455912
0.9448887
0.9446646
0.9441971
0.9449028
0.9525972
0.9530795
0.9519395
0.9515269
0.9491305
0.9475595
0.9465024
0.9459682
0.9456747
0.9458378
0.9452883
0.9463823
0.9468111
0.9466523
0.9459205
0.9466487
0.9470419
0.947708
0.948705
0.9498642
0.9500225
0.951695
0.9513217
0.9582093
0.9606023
0.9597814
0.9590133
0.9585326
0.9572152
0.955199
0.9543025
0.9530632
0.9535251
0.9533814
0.9520051
0.9526493
0.9531973
0.9534004
0.954382
0.9579973
0.9612927
0.960537
0.9560609
0.9558853
0.9538699
0.9503028
0.9490834
0.9482854
0.9460096
0.946139
0.9443644
0.942957
0.9442412
0.9427299
0.943641
0.9439597
0.9426268
0.9420521
0.940613
0.9410486
0.9412443
0.9402611
0.9405082
0.9400925
0.9403953
0.9404462
0.940745
0.9401058
0.9399871
0.9464117
0.9476845
0.9480322
0.9470412
0.9452533
0.9430942
0.9424102
0.9402018
0.939579
0.938474
0.937338
0.9364415
0.9364146
0.937297
0.9368822
0.9357375
0.936386
0.9399233
0.9439421
0.943117
0.942676
0.9397804
0.9369255
0.9346986
0.9336355
0.9332428
0.9326932
0.9315016
0.9335846
0.9385378
0.939332
0.9382352
0.9360578
0.9346784
0.9339377
0.932659
0.9330366
0.9325427
0.9327775
0.9332039
0.9341092
0.9343585
0.9351645
0.9353386
0.9367955
0.9371391
0.9378806
0.9397732
0.9470392
0.9472521
0.9478579
0.946394
0.9450362
0.9435665
0.9422422
0.9425004
0.940921
0.9403936
0.9407913
0.9416569
0.9429014
0.9476781
0.95089
0.9501952
0.9503341
0.9481278
0.9463107
0.9453168
0.945825
0.9442755
0.9439439
0.9432088
0.9435082
0.943288
0.9427523
0.9432665
0.9438968
0.9442445
0.944524
0.9443296
0.944509
0.9445611
0.9438525
0.9447694
0.945313
0.9455464
0.9461688
0.9455289
0.9458179
0.9471472
0.9465037
0.947797
0.9476027
0.9481686
0.9482403
0.9473405
0.947875
0.9487204
0.9501992
0.956373
0.957152
0.9563064
0.9559755
0.953843
0.9528163
0.9511516
0.947922
0.9467437
0.9472418
0.94731
0.9462056
0.9454525
0.9445388
0.9438721
0.9445902
0.9441919
0.9432022
0.9445531
0.9434222
0.9444418
0.9437693
0.9444545
0.94401
0.9449194
0.9448107
0.9441618
0.9435268
0.9437358
0.9456824
0.9526375
0.9533068
0.9520398
0.9513593
0.9496274
0.9491305
0.9480127
0.9472433
0.9467962
0.9469096
0.947202
0.946981
0.9467586
0.9472288
0.9484387
0.9494917
0.9537689
0.955483
0.9556626
0.954761
0.9528285
0.9502759
0.9490189
0.9486604
0.948903
0.9478688
0.9472055
0.947504
0.9479287
0.9472396
0.9470843
0.9477491
0.948359
0.9474166
0.9478542
0.95487
0.9557823
0.9556083
0.9544688
0.9533311
0.9520114
0.9506021
0.9487314
0.9487137
0.9486932
0.9482219
0.949523
0.9483715
0.9493866
0.948312
0.9478108
0.9489679
0.9494293
0.9498441
0.9501575
0.9501822
0.9504808
0.9499265
0.9496321
0.9498393
0.9512924
0.9526466
0.9531251
0.9574001
0.9606609
0.9600271
0.9590292
0.9588025
0.9576887
0.955493
0.9541292
0.9522388
0.9509139
0.9506494
0.9503111
0.9504391
0.9486801
0.9485036
0.9474794
0.9473313
0.9467446
0.9457934
0.9451212
0.9455423
0.944731
0.9452241
0.9495327
0.9512967
0.9483988
0.9472447
0.9453324
0.9429885
0.9410305
0.9393385
0.9376872
0.9370482
0.9370314
0.9363182
0.935043
0.9356026
0.9354639
0.9366724
0.9358237
0.9366205
0.9360834
0.937218
0.9366953
0.9370867
0.937821
0.9381766
0.9380257
0.9390066
0.9383422
0.9383687
0.9384227
0.9389017
0.9415956
0.9462459
0.9453242
0.9447513
0.9433095
0.9411403
0.9407037
0.9391712
0.938858
0.9381676
0.9378683
0.9383952
0.9402778
0.939493
0.9403428
0.9400447
0.9399816
0.9392401
0.9404473
0.9398646
0.9397758
0.939088
0.937739
0.9367257
0.9370597
0.9373322
0.9366693
0.9370558
0.9416081
0.9440703
0.9433333
0.9423745
0.940932
0.9406647
0.9399293
0.9385705
0.937301
0.9375801
0.9360004
0.9366256
0.9364356
0.9367339
0.9374537
0.9382634
0.9386393
0.939421
0.9403438
0.9399992
0.9423618
0.9414482
0.942541
0.9413733
0.9429997
0.945182
0.9497433
0.950723
0.9502947
0.9490158
0.9474152
0.9466174
0.944857
0.9454855
0.946139
0.9459588
0.9458019
0.9502057
0.951806
0.9512934
0.9508367
0.9495612
0.9480529
0.9470276
0.9470698
0.9468264
0.9459609
0.9463633
0.946009
0.9456148
0.9462954
0.9462728
0.945585
0.945446
0.945915
0.946122
0.9455712
0.946324
0.945697
0.947653
0.9483516
0.9496293
0.9543343
0.9555067
0.9544752
0.9528657
0.9506134
0.9494422
0.9477897
0.9471576
0.9465318
0.9456367
0.9453704
0.9448971
0.944872
0.944876
0.9451602
0.9448853
0.945273
0.945962
0.945774
0.946056
0.945852
0.947573
0.9484494
0.9547153
0.955803
0.9567737
0.9568838
0.9566633
0.9559352
0.9550854
0.9544026
0.9538795
0.9535438
0.953561
0.9521413
0.9522477
0.9530224
0.9512285
0.952282
0.951054
0.9507582
0.9499498
0.9499753
0.9507699
0.9551976
0.9570062
0.9561125
0.9562506
0.9542668
0.9529252
0.9518855
0.951492
0.9515916
0.9522516
0.951109
0.9523581
0.9522707
0.9538993
0.9576976
0.9574256
0.958035
0.9569437
0.9551199
0.9522917
0.9513689
0.949955
0.9491113
0.9474546
0.9474863
0.9475976
0.9472284
0.9467916
0.9474465
0.946237
0.9438919
0.944657
0.9447817
0.9440924
0.9434156
0.944994
0.9441046
0.947018
0.9535999
0.9537895
0.9526924
0.9526151
0.9510317
0.9508913
0.9490022
0.9497444
0.9489649
0.9488659
0.9500853
0.9498598
0.9495399
0.9484362
0.947921
0.9486499
0.9486479
0.9487037
0.9484592
0.9473134
0.9467662
0.9462258
0.9445633
0.9442179
0.9484696
0.9503647
0.9495187
0.9482521
0.9465189
0.9447568
0.9434608
0.9424576
0.9404598
0.9402612
0.9408184
0.940591
0.9390213
0.9407518
0.941823
0.9419423
0.9413877
0.9423001
0.9418693
0.9417869
0.9428303
0.9412811
0.943414
0.9432668
0.9437653
0.9438665
0.9431806
0.9425503
0.9435815
0.9437273
0.9495676
0.9501351
0.949391
0.9496515
0.9477595
0.9453925
0.9443302
0.9431377
0.9432484
0.943065
0.9421948
0.940722
0.9415457
0.9400698
0.9406042
0.9409272
0.940666
0.939836
0.9400217
0.9405715
0.9395663
0.9395408
0.939689
0.939435
0.9403357
0.9395842
0.9389763
0.9408434
0.9457237
0.9465767
0.9463757
0.9446562
0.9442512
0.9432183
0.9425488
0.9428484
0.943327
0.943274
0.9439044
0.9454031
0.9463403
0.9478378
0.952682
0.9546338
0.9539063
0.9538221
0.9526635
0.9513694
0.9511028
0.950738
0.9494044
0.9496685
0.948927
0.9494135
0.949293
0.9489141
0.948896
0.9481721
0.9484827
0.9491812
0.9484265
0.9491954
0.9479192
0.9480164
0.9477103
0.949851
0.9547199
0.9527766
0.953301
0.9518628
0.9501039
0.9478318
0.9461707
0.9452132
0.9451205
0.9443117
0.9431593
0.9423138
0.942172
0.9416506
0.9412423
0.9411746
0.9426601
0.9427507
0.9424478
0.9423952
0.942416
0.94511
0.9469116
0.947086
0.9456685
0.9443911
0.9432115
0.9423097
0.9413126
0.942541
0.9418595
0.9417915
0.9422278
0.9425095
0.9420998
0.9423104
0.9418332
0.9422209
0.9428071
0.9426268
0.9425961
0.9423555
0.941897
0.9436033
0.942284
0.9423427
0.9423479
0.942621
0.9415523
0.9480156
0.948893
0.9488101
0.9480297
0.9472712
0.9452035
0.9453182
0.9432368
0.9421502
0.9411357
0.9410917
0.9411403
0.9407686
0.9411598
0.939726
0.942452
0.945788
0.9448538
0.9447203
0.9429833
0.9408642
0.9394426
0.9383853
0.9367915
0.9374658
0.937241
0.9363712
0.9374902
0.9371477
0.9377744
0.9368177
0.9367833
0.9365728
0.9365507
0.9373728
0.9366317
0.9367023
0.9374902
0.9378477
0.9383499
0.9387368
0.9377546
0.9420052
0.9436199
0.9440718
0.9428672
0.9418764
0.941117
0.9393742
0.9373263
0.9377668
0.9383691
0.9369836
0.9372309
0.9372873
0.9381853
0.937681
0.9377985
0.9387904
0.939465
0.9401662
0.9408403
