# Supplementary material for: Nonlinear Time Series Analysis of Nodulation Factor Induced Calcium Oscillations: Evidence for Deterministic Chaos?
Source: PLoS One. 2009 Aug 13;4(8):e6637. doi: 10.1371/journal.pone.0006637 (PMC2722092; doi:10.1371/journal.pone.0006637)
Supplement: Experimental Data S1 — The experimental calcium traces (0.10 MB ZIP) [file pone.0006637.s001.zip › experimental_data/nod8_emd.dat]

-0.009019923
-0.01046735
-0.01034419
-0.01153707
-0.01118475
-0.01144062
-0.009727818
-0.01000209
-0.008521416
-0.009350383
-0.008166412
-0.006648597
-0.003352366
0.002888992
0.002780721
0.001789473
-0.0003356241
-0.001415241
-0.00375846
-0.004777282
-0.005588438
-0.005841688
-0.005171596
-0.00620943
-0.006281207
-0.005222542
-0.005042422
-0.004809641
-0.004246606
-0.00433211
-0.003296202
-0.003218020
-0.002364881
-0.002457769
-0.001732858
-0.001713270
0.000822408
0.009295958
0.01036337
0.009114803
0.007500905
0.006196831
0.003761084
0.003076495
0.002106646
0.001351256
0.001229367
0.001947075
0.001986961
0.001575385
0.001736597
0.002700912
0.01047556
0.01101259
0.0098036
0.007594498
0.005275414
0.003816446
0.00354508
0.00345799
0.002677823
0.002332859
0.001711522
0.000893896
0.000975136
0.0004348528
0.001149333
0.0002268979
0.0003778602
-0.0006793916
-0.001516
-0.002609486
-0.001241691
0.005823842
0.008798053
0.008804412
0.008353756
0.007639418
0.005032034
0.004619944
0.003874744
0.002928156
0.001328492
0.0004412468
-0.0002545482
-4.530566e-05
-0.00010819
0.0001707286
-0.0005139706
-0.0001297234
-4.623306e-06
0.001340866
0.001766153
0.005815411
0.009976958
0.00989289
0.007958498
0.007111651
0.005356673
0.003585956
0.002455387
0.002993103
0.002105063
0.00285797
0.00288907
0.002799288
0.003104975
0.004456840
0.005543722
0.00504834
0.005685123
0.007496557
0.008221135
0.008787177
0.01545231
0.01625614
0.01427590
0.01291558
0.01160974
0.01109703
0.008833698
0.008549884
0.007745988
0.007546206
0.008432602
0.00814185
0.008756657
0.01275117
0.01598767
0.01610597
0.01516247
0.01672815
0.01388528
0.01265120
0.01191039
0.01153352
0.01191389
0.01184704
0.01186267
0.01124660
0.01232453
0.01107424
0.01144947
0.01320234
0.01328724
0.02045477
0.01976885
0.01858662
0.01667382
0.01467551
0.01313984
0.01123675
0.01015869
0.01362378
0.01535239
0.01481796
0.01338621
0.01209404
0.009353709
0.007184968
0.007470246
0.005970836
0.004234263
0.00440261
0.004426470
0.002471608
0.002080552
0.001928755
0.001770962
0.0007325204
0.001211450
0.003621426
0.0073708
0.007637437
0.00685306
0.004725823
0.003610678
0.002347006
0.0006190687
0.0005597668
0.001675087
0.001776403
0.0007227582
0.001973635
0.002481620
0.005173425
0.009552415
0.01080526
0.009623353
0.008089942
0.006872798
0.005488979
0.003832944
0.00191622
0.001745644
0.001528517
0.001965488
0.0004284192
0.001348325
0.001455541
0.0009380959
0.002091216
0.002309914
0.001835780
0.002419915
0.002028406
0.001901651
0.002603204
0.002136378
0.0039153
0.003411928
0.004853401
0.005358624
0.004074797
0.004585032
0.004442676
0.005755905
0.005053406
0.007756059
0.01500996
0.01510845
0.01436445
0.01368133
0.0121487
0.009804165
0.008360253
0.007135208
0.005711261
0.004497165
0.006829349
0.01222619
0.01144164
0.01043919
0.009114586
0.005802105
0.003947063
0.003315096
0.003082907
0.002411827
0.0008740984
-0.0009252844
-0.001640990
-0.001845106
-0.002917405
-0.003448575
-0.004160415
-0.003164403
-0.002657102
-0.00448317
-0.004089293
-0.003797643
-0.003167619
-0.003564752
-0.003116315
-0.002778171
-0.001507967
2.126086e-05
0.006292432
0.009576856
0.008107198
0.007641667
0.006275124
0.00479262
0.003247142
0.002693708
0.002167658
0.002157108
0.002154094
0.001492399
0.0001790208
-0.001040948
0.000307894
-0.002083785
-0.001098869
-0.001779117
0.002183807
0.00500348
0.003921069
0.003374586
0.001708621
-0.0007458
-0.001775075
-0.0006302313
-0.001266091
-0.001787139
-0.001804612
-0.003223097
-0.002852811
-0.004166599
-0.003391088
-0.002743472
-0.003588478
-0.003844531
-0.003211602
0.00365502
0.005590795
0.003999306
0.001223925
0.0001311247
-0.0006060055
-0.0009288247
-0.003192304
-0.003998915
-0.00331243
-0.00523569
-0.003873564
-0.003734974
-0.004120666
-0.004810649
-0.005022225
-0.005477124
-0.004758828
0.002948066
0.003442992
0.002315531
0.001915526
-0.000468253
-0.002026667
-0.00307113
-0.003592695
-0.003873564
-0.003697811
-0.004234657
-0.003127991
-0.002686492
-0.002832603
-0.003551768
-0.002810793
-0.002404942
-0.001726058
-0.0007163737
0.0004555754
0.0006266238
0.002311829
0.001951248
0.008851619
0.01125739
0.01044932
0.009694023
0.009226034
0.007921448
0.005918065
0.005034358
0.003807947
0.004282673
0.00415179
0.002788354
0.003445351
0.004006212
0.004222207
0.005216726
0.008844845
0.01215307
0.01141025
0.006947037
0.006784327
0.004781837
0.001227647
2.116391e-05
-0.0007639359
-0.003026717
-0.002884384
-0.004646131
-0.006040491
-0.004743377
-0.006241754
-0.005317744
-0.004986013
-0.006305977
-0.006867652
-0.008293863
-0.007845186
-0.007636553
-0.00860676
-0.008346707
-0.008749405
-0.008433511
-0.008369657
-0.008057826
-0.008683966
-0.00878968
-0.002352104
-0.001066212
-0.0007055222
-0.001683515
-0.003458277
-0.00560435
-0.006275326
-0.00847067
-0.009080348
-0.01017231
-0.01129538
-0.01217872
-0.01219256
-0.01129709
-0.01169885
-0.01283047
-0.0121688
-0.008618498
-0.004586612
-0.005398629
-0.00582655
-0.008709064
-0.01155086
-0.01376465
-0.01481471
-0.0151943
-0.01573077
-0.01690927
-0.01481313
-0.009846894
-0.009039607
-0.01012326
-0.01228749
-0.01365384
-0.01438139
-0.01564698
-0.01525626
-0.01573702
-0.01548913
-0.01504964
-0.01413121
-0.01386882
-0.01304965
-0.01286241
-0.01139237
-0.01103565
-0.01028103
-0.008375382
-0.001096251
-0.0008701972
-0.0002512931
-0.001702027
-0.003046688
-0.004503262
-0.005814437
-0.005543184
-0.007109346
-0.00762368
-0.007212866
-0.006334173
-0.005076583
-0.0002866826
0.002938239
0.002256608
0.002408657
0.0002153839
-0.001588527
-0.002569348
-0.002048110
-0.003584434
-0.003902932
-0.004624858
-0.004312451
-0.004519508
-0.005042051
-0.00451482
-0.003871401
-0.003510646
-0.003218109
-0.003399304
-0.003206777
-0.003141647
-0.003837194
-0.002907201
-0.002350456
-0.002104007
-0.001468522
-0.002095408
-0.001793323
-0.0004509824
-0.001081418
0.0002249353
4.368913e-05
0.00062269
0.0007074531
-0.0001793562
0.0003681861
0.001226613
0.002718448
0.008905339
0.009697333
0.008864785
0.008546843
0.006427354
0.005413674
0.003762008
0.0005454711
-0.0006199289
-0.0001088065
-2.770092e-05
-0.001119019
-0.001859147
-0.002759964
-0.003413611
-0.002682567
-0.003067976
-0.004044717
-0.002680813
-0.00379881
-0.002766229
-0.003425863
-0.002727701
-0.003159271
-0.002237011
-0.002332796
-0.002968756
-0.003590891
-0.003368963
-0.001409454
0.00555845
0.006240647
0.004986536
0.0043189
0.002599808
0.002115775
0.001010843
0.0002543028
-0.0001800329
-5.375892e-05
0.0002513232
4.327355e-05
-0.0001663423
0.0003165697
0.001539291
0.002605045
0.006895022
0.008621897
0.008814223
0.007925362
0.006005611
0.00346576
0.002221484
0.001875752
0.002131100
0.001109502
0.0004588559
0.0007699866
0.001207427
0.0005309703
0.0003884161
0.001065820
0.001688355
0.0007586274
0.001208801
0.008237257
0.009162138
0.009000728
0.007873834
0.006748697
0.00544155
0.004044827
0.002186606
0.002181472
0.002173483
0.001714723
0.003028386
0.001889348
0.002916983
0.001854874
0.001366077
0.002535608
0.003009525
0.003436734
0.003762549
0.003799704
0.004110699
0.003568814
0.003286775
0.003506356
0.004971765
0.006338347
0.006829218
0.01111655
0.01438963
0.01376818
0.01278256
0.01256809
0.01146662
0.009283168
0.00793159
0.006053488
0.00474079
0.004488471
0.004162405
0.004302641
0.002555780
0.002391413
0.001379351
0.001243474
0.0006688916
-0.0002701702
-0.0009302845
-0.0004971708
-0.001296407
-0.000791156
0.003529514
0.005305502
0.002419669
0.001277597
-0.000622709
-0.002954702
-0.004900662
-0.006580774
-0.008220063
-0.008847137
-0.008851999
-0.009553274
-0.01081667
-0.01024516
-0.01037203
-0.00915165
-0.009988522
-0.009179896
-0.009705218
-0.008558866
-0.009069734
-0.00866653
-0.007920441
-0.007553152
-0.007692306
-0.006699708
-0.00735246
-0.007314275
-0.007248609
-0.006757976
-0.004052434
0.0006094243
-0.0003006537
-0.0008619974
-0.002292227
-0.004449871
-0.004874931
-0.006395903
-0.00669759
-0.007376447
-0.007664341
-0.007125914
-0.005231967
-0.006005245
-0.0051441
-0.005430804
-0.005482578
-0.006212665
-0.004994107
-0.005565502
-0.005642996
-0.006319438
-0.007657306
-0.008659265
-0.008314083
-0.008030289
-0.00868202
-0.008284322
-0.003720869
-0.001247504
-0.001973359
-0.002921092
-0.004352544
-0.004608652
-0.005333009
-0.006680764
-0.00793936
-0.007649139
-0.0092179
-0.008581672
-0.008760746
-0.008451532
-0.007720783
-0.00690019
-0.006513435
-0.005720946
-0.004787206
-0.00512099
-0.002747602
-0.003650433
-0.002546942
-0.003703816
-0.002066703
0.0001263494
0.004698262
0.005688712
0.005271011
0.004002789
0.002412759
0.001625559
-0.000124215
0.0005147695
0.001178806
0.001009034
0.0008626457
0.005276935
0.006887673
0.006385505
0.005939255
0.004674106
0.003176125
0.002161247
0.002213742
0.001980624
0.001125385
0.001538024
0.001193935
0.0008100028
0.001500801
0.001488332
0.0008107254
0.000681916
0.001160956
0.00137811
0.0008372952
0.001600146
0.0009831944
0.002949092
0.003657742
0.004945379
0.009660336
0.01084265
0.009820969
0.008221363
0.005978891
0.004817536
0.003174831
0.002552518
0.001936439
0.001051110
0.0007944383
0.0003308603
0.0003153666
0.0003290331
0.0006228472
0.0003575425
0.0007548412
0.001453289
0.001274892
0.001566365
0.001371722
0.003102234
0.003988029
0.01026334
0.01136034
0.01234044
0.01245994
0.01224868
0.01152988
0.01068928
0.01001577
0.009501832
0.009175275
0.009201721
0.007791039
0.007906608
0.008690392
0.006905472
0.007968062
0.006748993
0.006462168
0.005662716
0.005697152
0.006500641
0.01093722
0.01275466
0.01186975
0.01201671
0.01004167
0.008708723
0.007677793
0.007292907
0.007401268
0.00806989
0.00693595
0.008193559
0.008114651
0.009751783
0.01355864
0.01329505
0.01391296
0.01283007
0.01101460
0.008194839
0.007280335
0.005874773
0.005039305
0.00339085
0.003430823
0.003550331
0.003189271
0.002760566
0.003423611
0.002222284
-0.0001148454
0.0006583948
0.0007909929
0.0001096901
-0.0005591599
0.001027097
0.0001456189
0.003066829
0.00965662
0.00985404
0.008764685
0.008695201
0.007119539
0.00698675
0.005105354
0.005855222
0.005083305
0.004991881
0.006218801
0.006000833
0.005688457
0.004592262
0.004084441
0.004820776
0.00482612
0.004889318
0.004652119
0.003513618
0.002973683
0.002440608
0.000785277
0.0004470169
0.00470594
0.006608118
0.005769205
0.004509713
0.002783545
0.001028480
-0.0002605615
-0.001256804
-0.003247648
-0.003439334
-0.002875283
-0.003095904
-0.004658714
-0.002921504
-0.00184348
-0.001717486
-0.002265404
-0.001346290
-0.001770516
-0.001846265
-0.0007962328
-0.002338898
-0.000199434
-0.0003401764
0.0001647426
0.0002723831
-0.0004071298
-0.001031024
6.488496e-06
0.0001586341
0.00600529
0.006579051
0.005841164
0.006107864
0.004222067
0.001861211
0.0008050193
-0.0003814292
-0.0002646808
-0.0004420654
-0.001306198
-0.002773023
-0.001943465
-0.003413415
-0.002873172
-0.002544286
-0.002799629
-0.003623835
-0.003432452
-0.002876864
-0.003876421
-0.003896250
-0.003742445
-0.003990714
-0.003084458
-0.003830436
-0.004432744
-0.002560207
0.002325636
0.003183987
0.002988431
0.001274299
0.0008746296
-0.0001528897
-0.0008171297
-0.0005123157
-2.842687e-05
-7.619214e-05
0.0005593042
0.002063174
0.003005505
0.004507998
0.009357356
0.01131410
0.01059157
0.01051239
0.00935866
0.008069486
0.00780773
0.007447721
0.006119024
0.006387897
0.005651058
0.006142355
0.006026445
0.005652305
0.00563889
0.004919517
0.005234664
0.005937717
0.005187473
0.005960886
0.004689162
0.004790707
0.004489054
0.00663412
0.01150726
0.009568311
0.01009699
0.008662996
0.006908256
0.004640346
0.002983335
0.002029964
0.001941365
0.001136654
-1.178609e-05
-0.0008533306
-0.0009912332
-0.001508588
-0.001913002
-0.001976849
-0.0004874995
-0.0003931222
-0.0006922644
-0.0007411596
-0.0007166151
0.001981007
0.003786267
0.003964262
0.002550399
0.001276587
0.0001004542
-0.0007978844
-0.001791491
-0.0005597019
-0.001237806
-0.001302419
-0.0008627722
-0.0005777421
-0.0009842036
-0.0007703334
-0.001244379
-0.0008535108
-0.0002640875
-0.0004412769
-0.0004689101
-0.0007064778
-0.001161987
0.0005473022
-0.0007689867
-0.0007073536
-0.0006993008
-0.0004233106
-0.001489188
0.004976916
0.005857101
0.005776957
0.004999239
0.004243442
0.002178367
0.002295683
0.0002168419
-0.0008672365
-0.001879248
-0.001920763
-0.00186965
-0.002238956
-0.001845361
-0.0032769
-0.0005485832
0.00278975
0.001857862
0.001726630
-8.203264e-06
-0.002125136
-0.003544586
-0.004599798
-0.006191561
-0.00551523
-0.005738035
-0.006605872
-0.00548489
-0.005825507
-0.005196957
-0.006151754
-0.006184393
-0.006393086
-0.006413454
-0.005589654
-0.006329066
-0.006256776
-0.00546727
-0.005108187
-0.004604457
-0.004216016
-0.005196742
-0.0009447121
0.0006714213
0.001124751
-7.850831e-05
-0.001067987
-0.001826043
-0.003567582
-0.005614336
-0.005172595
-0.004569148
-0.005953473
-0.005705123
-0.005647653
-0.004748657
-0.005251831
-0.005133438
-0.004140642
-0.003465054
-0.00276302
-0.002088095
