# Supplementary material for: Nonlinear Time Series Analysis of Nodulation Factor Induced Calcium Oscillations: Evidence for Deterministic Chaos?
Source: PLoS One. 2009 Aug 13;4(8):e6637. doi: 10.1371/journal.pone.0006637 (PMC2722092; doi:10.1371/journal.pone.0006637)
Supplement: Experimental Data S1 — The experimental calcium traces (0.10 MB ZIP) [file pone.0006637.s001.zip › experimental_data/nod8_ma.dat]

-0.004329308
-0.00508054
-0.003824431
-0.003038654
-0.002348067
-0.001324268
-0.002057804
-0.001150955
0.006678365
0.008443247
0.007133292
0.006947414
0.003724192
0.002151704
0.0006984418
-0.001894308
-0.003847625
-0.004072847
-0.004212837
-0.005163371
-0.005161051
-0.005544411
-0.004267394
-0.004773502
-0.003873162
-0.000825529
0.00900392
0.007781577
0.007694195
0.005856882
0.004523568
0.002801872
-0.0003600998
-0.002723193
-0.00143326
-0.001912301
-0.003704156
-0.004036466
-0.003723268
-0.002832757
0.003000505
0.008538002
0.008255902
0.007945958
0.005073927
0.002063230
0.0006677109
-3.354897e-05
-0.001227188
-0.002844624
-0.004052479
-0.005797998
-0.0050678
-0.005891829
-0.004439257
-0.004611238
-0.003536107
-0.001935313
-0.001156064
-0.0006229551
0.009128482
0.00808099
0.006981989
0.005074352
0.002159202
-0.0004202859
-0.001167575
-0.00208807
-0.001723376
-0.003498557
-0.003605697
-0.004357045
-0.003708518
-0.003655874
-0.003518390
-0.002598632
-0.003910755
0.0004890526
0.006864133
0.007051216
0.006112436
0.004735587
0.002055098
-0.0009057995
-0.002388957
-0.001065186
-0.003342134
-0.004093487
-0.003663236
-0.004031972
-0.004964063
-0.003713517
-0.004067536
-0.002065590
0.005407825
0.008612772
0.007598542
0.004838091
0.002609606
0.001875609
-0.001238732
-0.002208027
-0.002206940
-0.003266110
-0.003566833
-0.00286616
-0.002894111
0.005014151
0.005606273
0.005678473
0.005846364
0.003260136
0.001341492
-0.001780503
-0.001502886
-0.002292235
-0.002635404
-0.002321153
-0.002859874
-0.001996194
0.003770743
0.00696923
0.006728881
0.005485716
0.003380866
0.001231009
-0.00178064
-0.003459553
-0.003501993
-0.003895601
-0.003809738
-0.004229845
-0.004515921
-0.002763884
0.001685612
0.005875361
0.006913801
0.006166373
0.004949651
0.001886557
0.0005803654
-0.0005669826
-0.002354462
-0.002161056
-0.002936298
-0.002858296
-0.003071871
-0.003703727
-0.003293118
-0.003144861
-0.001380812
-0.002313557
-0.003176988
-0.002429398
-0.002843854
-0.002286298
0.002089299
0.006627446
0.006900834
0.004997165
0.002185772
0.0003670532
0.000841248
0.004788525
0.00336058
0.002491826
0.0007647496
-0.001065972
-0.002104254
-0.003921762
-0.001962581
-0.002510714
-0.002643665
-0.003182553
-0.003012131
-0.003070369
-0.003868407
-0.003650017
-0.004185007
-0.003659424
-0.003418663
-0.002643942
-0.002379138
-0.002194048
-0.0006961652
-0.001444523
-0.0007759407
5.219171e-05
0.00692162
0.00864213
0.008864138
0.007501384
0.006089736
0.003392831
0.003022485
0.0009240495
-0.0005256772
-0.0003581549
-0.001140242
-0.001619904
-0.002575221
-0.003308684
-0.003511034
-0.004303529
-0.003650411
-0.004346153
-0.003157627
-0.002630013
-0.002149492
0.004152359
0.00729761
0.007990187
0.006956507
0.005871021
0.004307413
0.002395217
-0.0001679175
-0.0008281523
-0.001808178
-0.002577519
-0.002297267
-0.004038972
-0.003456304
-0.003760825
-0.002918654
-0.003354627
-0.00327829
-0.002315863
-0.003155051
-0.002130719
-0.002050548
-0.000925913
0.007357027
0.007707275
0.007731767
0.006320245
0.003310552
0.001732378
0.0001448211
-0.0007793995
-0.001196047
-0.001835135
-0.001084102
-0.001283574
-0.001618875
-0.000892792
-0.002072681
-0.001214896
-0.001234934
-0.00193167
-0.001974271
-0.002537498
-0.003056183
-0.003306806
-0.002902176
-0.002809388
-0.002563946
0.005150187
0.007905217
0.006029022
0.0067245
0.004900454
0.002962888
0.001677874
-0.0006171797
-0.002200319
-0.002721491
-0.003412245
-0.004515075
-0.004384958
-0.004126862
-0.004309853
-0.003451896
-0.0008725159
0.006924804
0.006032847
0.004963622
0.006619903
0.003013114
0.001362305
-0.0006972956
-0.001245996
-0.003140054
-0.004034682
-0.003558794
-0.003945278
-0.004219703
-0.00379769
-0.00448538
-0.004156579
-0.002077322
0.006555305
0.00764713
0.006082385
0.005854252
0.004244715
0.0007630103
-0.001070074
-0.002863752
-0.003620302
-0.004476488
-0.004803132
-0.004760844
-0.004284806
-0.004576509
-0.003620142
-0.00321497
-0.001953425
0.006177843
0.008919103
0.008497812
0.007014501
0.005428576
0.003373705
0.002559258
-0.0002625794
-0.001954863
-0.001680899
-0.003970747
-0.00367961
-0.004624641
-0.004352772
-0.004927049
-0.004286618
-0.002667799
-0.001970341
0.002752478
0.007365966
0.008298335
0.006623015
0.00466987
0.003583108
0.001746087
-0.0003249597
-0.001732504
-0.001084230
-0.002349930
-0.004103069
-0.00133651
0.004849507
0.003615705
0.002736698
0.001841923
-0.0001939241
-0.002787887
-0.002650950
-0.003982083
-0.003647929
-0.003028667
-0.002218540
-0.00347899
-0.002438982
-0.001445684
-0.0020288
0.005163032
0.007389532
0.006637068
0.005010315
0.001669352
0.0008994945
-0.000907866
-0.001249041
-0.002235521
-0.002894450
-0.002581754
-0.001654799
-0.0004909718
-0.0004626954
-8.854326e-05
-0.0009533868
-0.001239473
-0.001404212
-0.002345770
-0.002454237
-0.001344804
-0.0009509848
-0.001368164
-0.001628217
-0.00141109
-0.0007343092
0.005600811
0.00818923
0.007375194
0.005896497
0.00408951
0.001386670
-0.0002132806
-0.0007980571
-0.001955661
-0.003826131
-0.004135037
-0.00571575
-0.005647017
-0.005896731
-0.003988154
-0.004061995
-0.002411171
-0.003133258
-0.001978376
-0.0005111763
0.002715551
0.008805014
0.008479745
0.007267117
0.004850401
0.003496679
0.000827684
-0.0004515298
-0.001568174
-0.002063969
-0.001698578
-0.002994537
-0.003365153
-0.002812420
-0.002931275
-0.002951857
-0.002617279
-0.002964081
-0.002135226
-0.002330441
-0.001752658
-0.002123134
-0.001681065
-0.001946223
0.0002615997
0.008420887
0.00920993
0.007651634
0.005426328
0.003511887
0.000510712
-0.0006095048
-0.001919091
-0.002921734
-0.003283735
-0.002773661
-0.002909419
-0.003381412
-0.002916822
-0.001573728
0.006526506
0.007346176
0.006339091
0.004271356
0.002060218
0.0007126921
0.0005560168
0.0006224812
-3.013441e-05
-0.000528573
-0.001438817
-0.002539155
-0.002684028
-0.003110865
-0.002157163
-0.002872251
-0.002572498
-0.003535859
-0.004272949
-0.005242281
-0.003725984
0.003448475
0.006520328
0.00658832
0.006193979
0.005523835
0.002934031
0.002514280
0.00170751
0.0005434211
-0.001482497
-0.002826097
-0.003944611
-0.004069502
-0.004113699
-0.003626296
-0.004057034
-0.00345836
-0.003111886
-0.001679434
-0.001184911
0.002907365
0.007061839
0.006852637
0.004714145
0.003655182
0.001670987
-0.0004039213
-0.001856507
-0.001690838
-0.003202160
-0.003099684
-0.003585987
-0.004121747
-0.004047833
-0.002740771
-0.001611523
-0.002130561
-0.001519152
0.0002046994
0.00073541
0.001073993
0.007508583
0.007886564
0.005381137
0.003492145
0.001691769
0.0006341314
-0.002006335
-0.002574449
-0.003652827
-0.004086546
-0.003376844
-0.003812632
-0.003320847
0.0008418949
0.00423566
0.00448202
0.003597167
0.005099135
0.002168662
0.0004697369
-0.0007198361
-0.001530337
-0.001515069
-0.001831642
-0.002015927
-0.002731207
-0.001549578
-0.002705318
-0.002299944
-0.0005332937
-0.0003147227
0.006924463
0.006370438
0.005377224
0.003626955
0.001866356
0.000635203
-0.0009694912
-0.001774748
0.002084457
0.004172816
0.00401921
0.003044712
0.002254732
0.0002841289
-0.001238717
-0.0005048087
-0.001642764
-0.003066442
-0.002561536
-0.002232636
-0.003875032
-0.003745901
-0.003305996
-0.002938076
-0.003512127
-0.002578349
0.0001268291
0.004064334
0.004422842
0.003495201
0.001105121
-0.0002188559
-0.001629068
-0.003533055
-0.003728696
-0.002689546
-0.002594042
-0.003688214
-0.002450022
-0.001875802
0.001093697
0.005724249
0.007192993
0.006162593
0.004689959
0.003474296
0.002041807
0.0003113638
-0.001619495
-0.001795083
-0.002087431
-0.001656971
-0.003251389
-0.002261025
-0.001965851
-0.002265433
-0.0008903728
-0.0005314797
-0.0009084107
-0.0003349547
-0.0007752845
-0.001135635
-0.0009646568
-0.001974683
-0.0006917211
-0.001725212
-0.0007157557
-0.0005444796
-0.002125195
-0.001816722
-0.002095134
-0.0008883617
-0.001767240
0.0005274994
0.0073998
0.007184849
0.00616172
0.005403123
0.003849086
0.001566081
0.0002131947
-0.0009453336
-0.002220845
-0.003220224
-0.0005921672
0.005080611
0.004723003
0.004458885
0.003905037
0.001293708
9.220094e-05
0.0001255072
0.0004490548
0.0002642887
-0.0008613293
-0.002289674
-0.002700842
-0.002520659
-0.003043594
-0.003117951
-0.003663923
-0.002686403
-0.002271308
-0.004245163
-0.003969688
-0.003746429
-0.003149820
-0.003619739
-0.003295022
-0.003108804
-0.00199857
-0.0006457364
0.005480329
0.008639972
0.00703142
0.006542955
0.005041037
0.003466124
0.001681387
0.0008011063
-2.437851e-05
-0.0002945666
-0.0004770545
-0.001169238
-0.002410765
-0.003353829
-0.001571271
-0.003567179
-0.002204414
-0.002504735
0.001764004
0.004880225
0.004041204
0.003691164
0.002255020
4.054198e-05
-0.0008005745
0.0002052267
-0.0006959047
-0.001364611
-0.001514395
-0.002982081
-0.002658722
-0.003848006
-0.002744666
-0.001780253
-0.002357781
-0.002336063
-0.001578026
0.005366991
0.00744238
0.005992672
0.003346692
0.002400791
0.001725088
0.001170231
-0.001397634
-0.002432512
-0.001932389
-0.00398046
-0.00269105
-0.002558081
-0.002653867
-0.002965277
-0.002868971
-0.003105529
-0.002256870
0.005533241
0.006104316
0.004991232
0.0045437
0.002123620
0.0004248181
-0.000745934
-0.001435123
-0.001905886
-0.002015034
-0.002830821
-0.002297307
-0.002496459
-0.002942622
-0.00391183
-0.003447278
-0.003281666
-0.002858236
-0.002130995
-0.001234211
-0.001378179
-1.398984e-05
-0.0006340194
0.005959149
0.00807955
0.006995131
0.005917858
0.004954002
0.003050859
0.000494867
-0.0007357662
-0.002262207
-0.001960534
-0.002115459
-0.003387271
-0.002621669
-0.001585676
-0.0008040121
0.000794323
0.00505182
0.008918819
0.008742521
0.004728743
0.004966846
0.003368911
0.0002607316
-0.0004479274
-0.0008076876
-0.002627195
-0.001980345
-0.003239337
-0.004075054
-0.002086807
-0.002764278
-0.001061547
-0.0001045777
-0.0008015834
-0.001077903
-0.002412362
-0.001934619
-0.001689205
-0.002642152
-0.002273302
-0.002610835
-0.002197736
-0.001960405
-0.001491354
-0.001878391
-0.001696399
0.004976639
0.006439706
0.006936594
0.006158011
0.004564537
0.002418931
0.001597549
-0.0007318275
-0.001445787
-0.002524171
-0.003507528
-0.004187635
-0.003960479
-0.002551322
-0.002366508
-0.002849979
-0.001663125
0.002142721
0.006312015
0.005653914
0.005378663
0.002679087
5.654604e-06
-0.002034079
-0.002961038
-0.003198851
-0.003567645
-0.004612113
-0.002463940
0.002570291
0.003554822
0.002802204
0.000877713
-0.0002802668
-0.0009449404
-0.002337559
-0.002453577
-0.003492117
-0.003841945
-0.003963615
-0.003599687
-0.003749689
-0.003091824
-0.00304444
-0.001694957
-0.001524796
-0.001027818
0.0005559412
0.007412254
0.007039523
0.006911414
0.004750849
0.002707854
0.0006774138
-0.001124975
-0.001272936
-0.003271671
-0.004098325
-0.003972822
-0.003320378
-0.002225307
0.002701522
0.006093315
0.005582224
0.005821046
0.003646329
0.001791009
0.0007135816
0.001141361
-0.0005536733
-0.001023633
-0.001917787
-0.001764731
-0.002090693
-0.002565965
-0.00183739
-0.001031976
-0.0005568368
-0.0002124303
-0.0004661659
-0.0003781616
-0.0004198657
-0.001287090
-0.000506043
-0.0001490214
-0.0001241374
0.0002218279
-0.0009629558
-0.001229359
-0.0003964681
-0.001509205
-0.0005886725
-0.001122440
-0.0008221924
-0.000884916
-0.001900418
-0.001464814
-0.0006992984
0.0007531343
0.006955648
0.007774223
0.007006484
0.006777803
0.004737775
0.003894878
0.002352191
-0.0006874881
-0.001713943
-0.001072962
-0.0008680232
-0.001783908
-0.002325819
-0.002777113
-0.002924119
-0.001694849
-0.001603629
-0.002266899
-0.0009087888
-0.002125933
-0.001270997
-0.002128186
-0.001538371
-0.002055682
-0.001218618
-0.001398943
-0.002138102
-0.002894634
-0.002790063
-0.0009550063
0.005857761
0.00642006
0.004952423
0.004069935
0.001938005
0.000999986
-0.0005838879
-0.001746925
-0.002514799
-0.002645908
-0.002573323
-0.002991163
-0.003342403
-0.002681535
-0.001227544
6.86943e-06
0.004421303
0.00623093
0.006492348
0.005601286
0.003624171
0.001046772
-0.0002480089
-0.00091318
-0.001022589
-0.002410872
-0.003363810
-0.003261058
-0.002937079
-0.003499531
-0.003384675
-0.002441963
-0.001589355
-0.002347450
-0.001879784
0.005161956
0.006045186
0.005894823
0.004757664
0.003549455
0.002152724
0.0006668273
-0.001320659
-0.001462247
-0.001592033
-0.002126013
-0.0009134784
-0.00214442
-0.0009861678
-0.001935327
-0.002337266
-0.001297445
-0.001129168
-0.001035027
-0.001058722
-0.001436829
-0.001497242
-0.002323517
-0.002854232
-0.002755657
-0.001404308
-0.0001005875
0.0002979807
0.004467845
0.007740123
0.00714339
0.00624006
0.006126353
0.00515012
0.003141896
0.001970281
0.0002435344
-0.0008770554
-0.000898859
-0.001112574
-0.0009113918
-0.002310379
-0.001950267
-0.002386695
-0.001893085
-0.001768919
-0.001986087
-0.001946074
-0.000841813
-0.001044832
3.217973e-05
0.004965053
0.007317342
0.005018493
0.004344717
0.002939606
0.001029981
-0.0004780329
-0.001789037
-0.003076345
-0.003393972
-0.003101905
-0.003552912
-0.004540262
-0.003559588
-0.003180144
-0.001570405
-0.002066231
-0.001012197
-0.001493612
-0.0005676644
-0.001329739
-0.001220860
-0.0007369697
-0.0005457677
-0.000872058
-5.629203e-05
-0.0008509492
-0.0009325899
-0.000926418
-0.0005502912
0.001997331
0.006511189
0.005464518
0.004757615
0.003200025
0.0009740683
0.0004466445
-0.001159402
-0.001503359
-0.002223539
-0.002497714
-0.001902863
5.332637e-05
-0.0005608389
0.0006719613
0.0007046016
0.0007671811
-4.697052e-06
0.001114798
0.0004652478
0.0003060178
-0.0004539841
-0.001873591
-0.002914896
-0.002537178
-0.002156699
-0.002679927
-0.002144727
0.002551921
0.005144043
0.004478511
0.003607018
0.002213482
0.001960489
0.001174841
-0.0002743688
-0.001769433
-0.001665760
-0.003453856
-0.003016759
-0.00344454
-0.003289216
-0.0027963
-0.002282192
-0.002223124
-0.001764850
-0.001111969
-0.001724097
0.0003870268
-0.0008539712
-0.0001036002
-0.001669554
-0.0004102155
0.001221328
0.00517967
0.005605866
0.004674586
0.00295886
0.001012946
-5.219436e-05
-0.00209536
-0.001645507
-0.001172505
-0.001505678
-0.001847978
0.002451241
0.004006999
0.003633226
0.003382094
0.002300506
0.0009161967
-5.729805e-05
2.672583e-05
-0.0002753689
-0.001149347
-0.000807521
-0.001257561
-0.001804804
-0.001289344
-0.001460014
-0.002275042
-0.002495137
-0.002068291
-0.001916795
-0.002498155
-0.001748857
