# Supplementary material for: Nonlinear Time Series Analysis of Nodulation Factor Induced Calcium Oscillations: Evidence for Deterministic Chaos?
Source: PLoS One. 2009 Aug 13;4(8):e6637. doi: 10.1371/journal.pone.0006637 (PMC2722092; doi:10.1371/journal.pone.0006637)
Supplement: Experimental Data S1 — The experimental calcium traces (0.10 MB ZIP) [file pone.0006637.s001.zip › experimental_data/nod9.dat]

0.9608818
0.959432
0.9570211
0.9593991
0.9587178
0.9579388
0.9582955
0.9588808
0.957698
0.9578532
0.9575201
0.957762
0.9578804
0.95912
0.9593037
0.9593914
0.9591313
0.959545
0.9596185
0.959251
0.9587433
0.958044
0.9585802
0.9599102
0.9598252
0.9647175
0.9651676
0.9653838
0.9630891
0.962896
0.9614509
0.9604267
0.9604403
0.9598487
0.9602916
0.9600016
0.9597313
0.959246
0.9599105
0.9588607
0.9588991
0.9578913
0.9584852
0.960225
0.9604989
0.960832
0.9604628
0.960141
0.9595183
0.9598409
0.9589158
0.9589147
0.9584207
0.9595097
0.9604396
0.9599649
0.9644524
0.96494
0.9648995
0.9631757
0.9622191
0.9608189
0.959396
0.9593801
0.9589502
0.9572415
0.9572184
0.9569539
0.9561342
0.9558145
0.9575933
0.9568324
0.9576787
0.9576417
0.9586865
0.9623063
0.9626685
0.9620106
0.9614963
0.960666
0.961051
0.9595984
0.9583164
0.9581956
0.957332
0.9578255
0.9586648
0.9577525
0.9573406
0.9569419
0.9569314
0.9564205
0.9562837
0.9561178
0.956888
0.9567731
0.9580753
0.9612782
0.9613982
0.9609288
0.9602238
0.9598537
0.9583377
0.9589853
0.957503
0.9574822
0.9564918
0.9575306
0.956699
0.9560772
0.9547906
0.9556068
0.9549448
0.9542892
0.9549885
0.9563568
0.9591337
0.9581803
0.9580304
0.9571704
0.9568392
0.955412
0.9553082
0.9551248
0.9556438
0.9549326
0.9542895
0.9532753
0.9535845
0.9534839
0.9537906
0.9530908
0.9532848
0.9530961
0.9529712
0.9539157
0.9537887
0.953877
0.9532227
0.9529016
0.9534493
0.952896
0.954714
0.9604981
0.9614481
0.9605698
0.9605129
0.9595071
0.958491
0.9568359
0.9562328
0.9558996
0.955549
0.954967
0.9555235
0.9556683
0.9547183
0.9536795
0.9545934
0.9558191
0.9552431
0.9563474
0.9556346
0.9554769
0.9568147
0.9575316
0.9582445
0.9595672
0.9578893
0.9600231
0.9601534
0.9608232
0.9652522
0.9652064
0.964541
0.9631797
0.962558
0.9616075
0.9614318
0.9606878
0.9604351
0.960212
0.9605403
0.9588661
0.9600052
0.9591992
0.9589438
0.9593298
0.9591376
0.9594463
0.9600147
0.9602219
0.9596583
0.9598315
0.9605946
0.959774
0.9597844
0.9604965
0.9589588
0.9584623
0.9595035
0.9607179
0.9621863
0.9630159
0.9620924
0.9614168
0.9596815
0.9571055
0.9558687
0.9553839
0.9538998
0.9549817
0.953609
0.9528304
0.9529533
0.9527437
0.9516312
0.9509877
0.9504235
0.9497193
0.9522448
0.951799
0.9533197
0.9542772
0.9540354
0.9547275
0.95482
0.9545897
0.955538
0.9560763
0.9560132
0.956687
0.9562002
0.9568867
0.957866
0.9611873
0.9604096
0.9606047
0.9598817
0.9588014
0.9574296
0.956594
0.9560928
0.9556403
0.9549924
0.9555078
0.9553424
0.9542823
0.9555757
0.9545005
0.9539383
0.954274
0.9545094
0.9550799
0.9556516
0.9546456
0.954937
0.9566591
0.9553676
0.9558758
0.9551289
0.9545866
0.9543892
0.9543897
0.9551988
0.9552042
0.9540077
0.9556033
0.9589024
0.9591016
0.958669
0.956299
0.9549442
0.9538314
0.9523502
0.9515925
0.9526382
0.951746
0.9513292
0.951163
0.9520891
0.9520739
0.951805
0.9516532
0.9517183
0.9528846
0.952921
0.9525289
0.9507816
0.9505533
0.950359
0.9509967
0.9537038
0.95465
0.955481
0.9554227
0.9558167
0.9552512
0.9522237
0.9519283
0.95161
0.9517865
0.9512568
0.9513292
0.951441
0.9511034
0.9509511
0.9500716
0.9490652
0.9487186
0.9472208
0.9463938
0.9465674
0.9457547
0.9462246
0.947609
0.9478259
0.9499482
0.9487976
0.9478943
0.9465183
0.9456514
0.9447413
0.9430626
0.9442555
0.9423591
0.9408943
0.9404761
0.9400114
0.9386566
0.9396032
0.93961
0.9407772
0.9403503
0.9402704
0.9395782
0.939599
0.9396321
0.939142
0.9381368
0.9380303
0.9389228
0.9386383
0.9388955
0.9382039
0.9392573
0.939126
0.941434
0.941384
0.941685
0.9426594
0.9435673
0.943587
0.9448483
0.9450235
0.9460786
0.948991
0.9515698
0.9511817
0.9502364
0.9494952
0.9483946
0.947621
0.9478937
0.946584
0.9476117
0.9487433
0.948611
0.9471909
0.9478673
0.947678
0.9489612
0.9495266
0.9508413
0.9517446
0.9517864
0.9533025
0.95444
0.9538822
0.9551968
0.9570044
0.9582875
0.9585708
0.9586798
0.9600759
0.9612754
0.960714
0.962558
0.9619318
0.9634419
0.9627227
0.962513
0.9631763
0.9630224
0.9627603
0.9632865
0.9629758
0.9631608
0.9647873
0.9685612
0.9686635
0.9692129
0.9681006
0.9665939
0.9648617
0.9638817
0.9634303
0.9620217
0.961873
0.9610988
0.9605216
0.9587282
0.9595918
0.9588005
0.9582959
0.9589338
0.9583286
0.9573695
0.9588812
0.959168
0.9576317
0.956995
0.956594
0.9557715
0.9580607
0.95695
0.9570464
0.957491
0.9571062
0.9563437
0.9554498
0.9552917
0.9538021
