# Supplementary material for: Nonlinear Time Series Analysis of Nodulation Factor Induced Calcium Oscillations: Evidence for Deterministic Chaos?
Source: PLoS One. 2009 Aug 13;4(8):e6637. doi: 10.1371/journal.pone.0006637 (PMC2722092; doi:10.1371/journal.pone.0006637)
Supplement: Experimental Data S1 — The experimental calcium traces (0.10 MB ZIP) [file pone.0006637.s001.zip › experimental_data/nod9_emd.dat]

0.0003672249
-0.001084329
-0.003496604
-0.001119457
-0.001801185
-0.002580035
-0.002222797
-0.001636446
-0.002817733
-0.002660479
-0.002991028
-0.002746173
-0.002624403
-0.001380892
-0.001192814
-0.001100316
-0.001355248
-0.0009357523
-0.0008560996
-0.001217004
-0.001717713
-0.002409571
-0.001865428
-0.0005270373
-0.0006032166
0.004298218
0.004758011
0.004984227
0.002700041
0.002517926
0.001084009
7.158535e-05
9.726387e-05
-0.000481786
-2.591281e-05
-0.0003025452
-0.0005591666
-0.001030316
-0.0003513227
-0.001386215
-0.001332478
-0.002324584
-0.001714680
4.158947e-05
0.0003322709
0.000682601
0.0003308425
2.687584e-05
-0.0005775588
-0.0002364152
-0.001142555
-0.001124417
-0.001598783
-0.0004899058
0.0004602133
6.089425e-06
0.004514481
0.005023429
0.005004319
0.003302388
0.002367972
0.000990154
-0.000409977
-0.0004027824
-0.000809361
-0.002494399
-0.002493594
-0.002733943
-0.003529181
-0.003824087
-0.002020249
-0.002755923
-0.001884060
-0.001895256
-0.0008243425
0.00282178
0.003210505
0.002579487
0.002092244
0.001289284
0.001701719
0.0002769151
-0.0009770914
-0.001069646
-0.001904932
-0.001382752
-0.0005145415
-0.001397716
-0.001780384
-0.002149606
-0.002130401
-0.002611418
-0.002718125
-0.002853763
-0.002053166
-0.002137387
-0.0008043445
0.002429490
0.002580612
0.002142592
0.00146907
0.001130555
-0.0003535766
0.0003259085
-0.001124311
-0.001112801
-0.002070852
-0.0009995388
-0.001798392
-0.002387476
-0.003641173
-0.002791866
-0.003420694
-0.004043011
-0.003310371
-0.001908499
0.0009019875
-1.774724e-05
-0.0001337665
-0.0009599041
-0.001257075
-0.002650276
-0.002719852
-0.002869028
-0.002315659
-0.002992493
-0.003601147
-0.004580723
-0.004236920
-0.004302897
-0.00396142
-0.004626446
-0.004397621
-0.004551378
-0.004641342
-0.003661796
-0.003753763
-0.003630457
-0.004249559
-0.004535559
-0.003952628
-0.004470763
-0.002617498
0.003201904
0.004187227
0.003344194
0.003322621
0.002352211
0.001371522
-0.0002482816
-0.0008159894
-0.001113733
-0.001428906
-0.001975646
-0.001383693
-0.001203448
-0.002118135
-0.003121557
-0.002172292
-0.0009111863
-0.001451832
-0.000312291
-0.0009897824
-0.001112235
0.0002608494
0.001012915
0.001761079
0.003118875
0.001476123
0.003644995
0.00381023
0.004515039
0.00897902
0.008968076
0.0083376
0.007011022
0.006423914
0.005508162
0.005367033
0.004657621
0.004439414
0.004250582
0.004613261
0.00297336
0.004146626
0.003374651
0.003153256
0.003573254
0.003414833
0.003757337
0.004359357
0.004600098
0.004069919
0.00427648
0.005072834
0.004285487
0.004328901
0.005073871
0.003569034
0.003105215
0.004178969
0.00542583
0.006926655
0.00778843
0.006897
0.006253371
0.004549933
0.002005554
0.000800296
0.0003469235
-0.001105902
7.218224e-06
-0.001334439
-0.002082239
-0.001928608
-0.002107695
-0.003189696
-0.003802967
-0.004336942
-0.005011143
-0.002455839
-0.002871931
-0.001321684
-0.0003347579
-0.0005472149
0.0001739627
0.0002954629
9.389531e-05
0.001070924
0.001637693
0.001602854
0.002304937
0.001846129
0.002560441
0.003567393
0.006916286
0.006166004
0.006388327
0.005692344
0.004638971
0.003293859
0.002484834
0.002010015
0.001583718
0.000961889
0.001503184
0.001363545
0.0003289794
0.001647759
0.000597658
6.052278e-05
0.0004210101
0.0006810741
0.001276073
0.001872114
0.0008902597
0.001205507
0.002951449
0.001683543
0.002215123
