# Supplementary material for: Nonlinear Time Series Analysis of Nodulation Factor Induced Calcium Oscillations: Evidence for Deterministic Chaos?
Source: PLoS One. 2009 Aug 13;4(8):e6637. doi: 10.1371/journal.pone.0006637 (PMC2722092; doi:10.1371/journal.pone.0006637)
Supplement: Experimental Data S1 — The experimental calcium traces (0.10 MB ZIP) [file pone.0006637.s001.zip › experimental_data/nod9_ma.dat]

-0.0009093958
0.0001768059
0.0001311183
-0.0001156905
-0.0005234765
-0.0002768201
-0.0003438038
-0.000796558
-0.001366690
-0.002152060
-0.001713374
-0.0004825976
-0.0006463317
0.004191265
0.0046098
0.004843678
0.002568704
0.002425288
0.001022453
-2.595316e-05
-6.232138e-05
-0.0007374604
-0.0003912816
-0.0007436856
-0.0009983678
-0.001484273
-0.0005877367
-0.001387423
-0.001070461
-0.001935068
-0.001242957
0.0005563257
0.0006691864
0.0008223644
0.0002510563
-0.0001861471
-0.0008975058
-0.0006184365
-0.001549490
-0.001529392
-0.002026928
-0.0008716704
8.511395e-05
-0.0003283338
0.004322795
0.004997903
0.005086814
0.00350826
0.002650188
0.001324984
-5.172297e-05
-0.0002031952
-0.000783264
-0.002635527
-0.002738100
-0.003011706
-0.003874863
-0.004000359
-0.001956594
-0.002449402
-0.001369340
-0.001230601
-9.959274e-05
0.003585946
0.004029682
0.003452180
0.002950284
0.002151943
0.002563652
0.001111738
-0.0002131986
-0.0003011613
-0.001214604
-0.0008650588
-0.0001759767
-0.001177922
-0.001506575
-0.001792692
-0.001656259
-0.002066715
-0.002076972
-0.002100122
-0.001205709
-0.001289124
7.297433e-05
0.003326018
0.003567383
0.003220362
0.002627666
0.002379563
0.0009417682
0.001612284
2.143473e-05
-7.51642e-05
-0.001142108
-0.0001146187
-0.000948778
-0.001464118
-0.002511935
-0.001444735
-0.001895326
-0.002339274
-0.001417458
0.0001534070
0.003146315
0.002353633
0.002351468
0.001627466
0.001466130
0.0001829628
0.0002034578
5.502264e-05
0.0006467858
-2.173895e-05
-0.0006222103
-0.001552858
-0.001127367
-0.0009785113
-0.0005331199
-0.001331646
-0.001308778
-0.001646657
-0.001975607
-0.001199011
-0.001460669
-0.001420125
-0.002126353
-0.002511916
-0.002055123
-0.002663776
-0.000927344
0.004781673
0.005666598
0.004772456
0.004655654
0.003535972
0.002466818
0.0007092901
3.588950e-05
-0.0003874128
-0.000894508
-0.001639936
-0.001297322
-0.001346597
-0.002192320
-0.003174118
-0.002243561
-0.001030217
-0.001836001
-0.001000388
-0.002021380
-0.002456979
-0.001385467
-0.0009109497
-0.000456559
0.000659519
-0.001209013
0.0007050443
0.0005608205
0.001059738
0.005321341
0.005117271
0.004348108
0.002838942
0.002070686
0.001015009
0.0007399559
-8.308258e-05
-0.0003393969
-0.0006403095
-0.0003348102
-0.001993787
-0.0008131415
-0.001428976
-0.001434475
-0.0008052473
-0.0008504524
-0.0004680906
7.712375e-05
0.000220943
-0.0003988768
-0.0002649400
0.0005193742
-0.0001637307
-3.345930e-05
0.0008634333
-0.0004622454
-0.0008002867
0.0004697126
0.001936396
0.003664601
0.004785003
0.004205112
0.003876352
0.002517408
0.0003763487
-0.0005592912
-0.0007246628
-0.001921696
-0.0006524524
-0.001848040
-0.002435665
-0.002076845
-0.001982647
-0.002795972
-0.003198896
-0.003546875
-0.004131301
-0.001569644
-0.002056167
-0.0006347634
3.125022e-05
-0.0004275831
-1.534100e-05
-0.000204849
-0.0006691446
9.179683e-05
0.0004315596
0.0001641774
0.0006294085
-6.834577e-05
0.0004875812
0.001325089
0.00460793
0.003778323
0.003954826
0.003263356
0.002204936
0.0008363118
1.905608e-05
-0.0004651642
-0.0008629824
-0.001440859
-0.0009438013
-0.001048389
-0.002028889
-0.0004931392
-0.001335512
-0.001649043
-0.001093717
-0.0007142107
-5.468214e-05
0.0006205061
-0.0003658938
-0.0002050786
0.001352732
-6.519937e-05
0.0004047253
-0.0003686746
-0.000841172
-0.0009525422
-0.0008582304
1.627436e-05
0.0001322413
-0.0009142766
0.0008608867
0.004262307
0.004575971
0.004337483
0.002116046
0.0009276141
-9.542613e-05
-0.001509953
-0.002193271
-0.001003206
-0.001709656
-0.001932606
-0.001978462
-0.0009762583
-0.000821406
-0.000945487
-0.0009674071
-0.0008830463
0.0002709475
0.0003717294
-3.571957e-06
-0.001751485
-0.001945715
-0.002120489
-0.001482784
0.001213161
0.002198724
0.003074801
0.003085785
0.003583252
0.003137737
0.0003368067
0.0003024809
0.0002225877
0.0006002123
0.0002437476
0.0004261165
0.0006647119
0.0004773344
0.0005591632
-1.689784e-05
-0.0006671486
-0.0006071221
-0.001684519
-0.002145019
-0.001664551
-0.002107192
-0.001201610
0.0006140087
0.001283599
0.003917250
0.003226685
0.002777024
0.001772798
0.001254515
0.0006823666
-0.000690631
0.0007740147
-0.0008449098
-0.002045215
-0.002139923
-0.002221482
-0.003220184
-0.001821200
-0.001418206
0.0001365195
4.76428e-08
0.0001811862
-0.0003787247
-0.0002908573
-0.0001548368
-0.0006570323
-0.001769039
-0.001999987
-0.001301000
-0.001840181
-0.001841966
-0.002908836
-0.002287106
-0.002851654
-0.0009423046
-0.001389051
-0.001439846
-0.0007849736
-0.0002271557
-0.0005453856
0.0003327021
0.0001150565
0.0007712882
0.003351928
0.005544133
0.004819164
0.003480455
0.002415566
0.0009367205
-0.0002392736
-0.000331681
-0.002030752
-0.001437207
-0.0006669911
-0.001206163
-0.003063362
-0.002758795
-0.003228116
-0.002244856
-0.002073051
-0.001229497
-0.0008190475
-0.001374712
-0.0004201204
4.314133e-05
-0.001119150
-0.0003553443
0.0008696053
0.001519420
0.001207039
0.000691678
0.001527207
0.002181370
0.001062190
0.002233512
0.0009321907
0.001805846
0.0005402277
-0.0001779883
9.876052e-05
-0.000330257
-0.000798079
-0.0004098545
-0.0008483409
-0.0007042263
0.0009524713
0.004805738
0.005026763
0.005701363
0.004794921
0.003439759
0.001874966
0.001127199
0.0008414397
-0.000423474
-0.0003459996
-0.0008809526
-0.001195477
-0.002628184
-0.001344571
-0.001667313
-0.00168531
-0.0006230528
-0.0008487396
-0.001467061
0.0003818623
0.0009942446
-0.0002133045
