# Supplementary material for: Nonlinear Time Series Analysis of Nodulation Factor Induced Calcium Oscillations: Evidence for Deterministic Chaos?
Source: PLoS One. 2009 Aug 13;4(8):e6637. doi: 10.1371/journal.pone.0006637 (PMC2722092; doi:10.1371/journal.pone.0006637)
Supplement: Experimental Data S1 — The experimental calcium traces (0.10 MB ZIP) [file pone.0006637.s001.zip › experimental_data/nod_2_3_4.dat]

1.272984
1.275687
1.274982
1.274466
1.274611
1.274450
1.273471
1.274900
1.272773
1.270461
1.271792
1.270307
1.270692
1.271054
1.271650
1.27057
1.269055
1.269179
1.268639
1.266325
1.265730
1.264805
1.266363
1.266948
1.265803
1.267126
1.271177
1.270514
1.270618
1.270810
1.268698
1.269087
1.269591
1.267988
1.268301
1.266679
1.268670
1.268780
1.269819
1.267044
1.265904
1.264639
1.266123
1.266299
1.265538
1.266051
1.263265
1.262898
1.262971
1.265038
1.265605
1.269483
1.272786
1.274434
1.274033
1.277592
1.275562
1.271183
1.272794
1.269525
1.276607
1.281376
1.278528
1.276440
1.271926
1.270694
1.278039
1.279645
1.276349
1.274632
1.271587
1.270017
1.267796
1.266175
1.281249
1.280784
1.280422
1.272443
1.267924
1.270552
1.268580
1.266261
1.282530
1.283367
1.28124
1.278560
1.276178
1.27227
1.272654
1.273377
1.289887
1.291472
1.289625
1.286875
1.286354
1.282595
1.278851
1.278396
1.278003
1.296653
1.296213
1.296558
1.292220
1.291499
1.287788
1.28432
1.279627
1.277819
1.274436
1.269809
1.291421
1.291990
1.292199
1.287538
1.284754
1.283887
1.287755
1.285154
1.281483
1.279363
1.276259
1.272690
1.268123
1.266966
1.287725
1.287632
1.287645
1.285529
1.281256
1.278729
1.277653
1.277745
1.279171
1.278223
1.276143
1.272174
1.267298
1.266294
1.264538
1.265297
1.261921
1.276270
1.283274
1.279690
1.280215
1.277256
1.276377
1.273559
1.271815
1.270113
1.269020
1.270488
1.268421
1.266103
1.266223
1.270802
1.270354
1.267802
1.268086
1.261519
1.256791
1.256637
1.253140
1.254152
1.273129
1.273659
1.274836
1.273683
1.272719
1.272270
1.274361
1.276036
1.273833
1.268041
1.268166
1.262809
1.261230
1.279252
1.282028
1.274268
1.273568
1.269736
1.264107
1.268658
1.262198
1.262142
1.265028
1.265107
1.290222
1.289461
1.287892
1.284953
1.285185
1.286607
1.290291
1.288481
1.287555
1.281197
1.279177
1.275736
1.271157
1.288232
1.295204
1.295824
1.289187
1.286470
1.279707
1.278692
1.277169
1.294560
1.291485
1.287294
1.285063
1.279072
1.274722
1.271031
1.268293
1.266316
1.264466
1.281310
1.286503
1.282652
1.280958
1.276878
1.269334
1.264208
1.261202
1.257315
1.258231
1.275030
1.275704
1.271811
1.26721
1.264035
1.262715
1.257673
1.256221
1.256884
1.256189
1.277121
1.282203
1.279619
1.273322
1.269180
1.265007
1.259338
1.253811
1.256109
1.267526
1.267662
1.266861
1.261275
1.255672
1.254462
1.250603
1.248461
1.242645
1.245697
1.264854
1.269074
1.264966
1.261692
1.256986
1.251059
1.248979
1.247131
1.244614
1.264628
1.261370
1.260813
1.255837
1.252000
1.249728
1.24871
1.247346
1.251238
1.272774
1.274840
1.268605
1.264916
1.260636
1.260799
1.256765
1.255154
1.256073
1.251856
1.24809
1.271778
1.272713
1.269587
1.267401
1.265889
1.270251
1.269497
1.266171
1.260273
1.260523
1.254409
1.252949
1.252147
1.272909
1.271938
1.267623
1.260523
1.257177
1.254989
1.2502
1.252645
1.25789
1.279900
1.275942
1.271509
1.264884
1.259273
1.256219
1.253985
1.252025
1.250551
1.273443
1.272597
1.267660
1.262025
1.256390
1.257400
1.254014
1.267729
1.272542
1.268088
1.261283
1.258473
1.254465
1.254474
1.253253
1.273774
1.27679
1.272444
1.265824
1.258867
1.257478
1.257041
1.257637
1.254651
1.257323
1.283379
1.281641
1.274738
1.271080
1.266366
1.262489
1.260901
1.258526
1.255595
1.262597
1.281603
1.277292
1.270615
1.262576
1.258375
1.254989
1.255029
1.253490
1.250599
1.274039
1.273587
1.267325
1.263121
1.255639
1.253094
1.253671
1.250909
1.250584
1.250249
1.272211
1.268947
1.261409
1.258192
1.255897
1.254196
1.255061
1.255583
1.256778
1.274042
1.273342
1.267868
1.264455
1.259892
1.253448
1.254911
1.248579
1.246683
1.269804
1.268613
1.261384
1.259272
1.257336
1.254119
1.253097
1.254063
1.252736
1.253430
1.256341
1.279539
1.274989
1.270357
1.268336
1.263118
1.261399
1.259412
1.274556
1.272092
1.269341
1.267827
1.265267
1.260051
1.262395
1.261599
1.282466
1.286771
1.283331
1.28042
1.277926
1.270717
1.268085
1.261083
1.263614
1.282007
1.274255
1.26815
1.260564
1.256475
1.254287
1.258167
1.270206
1.263952
1.256907
1.253583
1.247731
1.247545
1.244934
1.243300
1.261491
1.258141
1.251964
1.24591
1.241459
1.237560
1.233097
1.234791
1.232659
1.253804
1.253427
1.248723
1.244069
1.243063
1.241425
1.236746
1.236232
1.236926
1.251264
1.259982
1.255707
1.248880
1.243463
1.239522
1.235464
1.235278
1.231446
1.229184
1.233866
1.255453
1.249119
1.245594
1.241827
1.236471
1.234013
1.232531
1.231951
1.231912
1.232738
1.244694
1.254786
1.249023
1.243087
1.23905
1.235681
1.234508
1.233642
1.232203
1.231721
1.236359
1.253451
1.249565
1.248531
1.241460
1.239785
1.237257
1.233166
1.234381
1.234715
1.249671
1.249071
1.246920
1.241747
1.240603
1.238067
1.235972
1.235186
1.234632
1.251656
1.246450
1.241784
1.239117
1.237162
1.237453
1.233503
1.23198
1.231337
1.238765
1.251308
1.245028
1.239687
1.237818
1.232169
1.229331
1.230593
1.230600
1.243411
1.247849
1.244411
1.239825
1.238074
1.235638
1.234192
1.233324
1.240441
1.246322
1.241447
1.239220
1.236937
1.234592
1.228273
1.229884
1.227632
1.225840
1.228338
1.229468
1.239931
1.250916
1.248566
1.245234
1.241250
1.238242
1.235346
1.231493
1.233408
1.235663
1.251390
1.253860
1.249933
1.244522
1.241266
1.238344
1.238075
1.237164
1.235512
1.249990
1.246468
1.239649
1.236838
1.235262
1.233041
1.232364
1.230352
1.227523
1.227994
1.246040
1.244101
1.238508
1.234193
1.231340
1.228429
1.227096
1.224495
1.229468
1.245588
1.244125
1.239151
1.235402
1.235452
1.234322
1.232384
1.231137
1.231138
1.230989
1.232845
1.251302
1.251981
1.248688
1.243581
1.239922
1.236775
1.238302
1.235885
1.249151
1.253912
1.250888
1.246129
1.239944
1.238372
1.238556
1.235936
1.231603
1.231991
1.231273
1.234639
1.237007
1.254677
1.250633
1.244487
1.242262
1.241087
1.235807
1.234145
1.231937
1.231561
1.228381
1.230269
1.240697
1.250433
1.244595
1.238873
1.232586
1.230319
1.231880
1.231826
1.229683
1.231749
1.229237
1.243428
1.244581
1.240198
1.234540
1.230152
1.228853
1.225793
1.224251
1.221605
1.219838
1.220851
1.221026
1.218829
1.218654
1.235384
1.236121
1.230782
1.232186
1.229318
1.225170
1.224338
1.224146
1.222772
1.222450
1.221108
1.221023
1.240082
1.238198
1.235055
1.23225
1.228827
1.226644
1.223850
1.222124
1.222428
1.219952
1.221004
1.220971
1.222250
1.231365
1.244511
1.240253
1.237363
1.234145
1.228875
1.228194
1.22533
1.222349
1.222669
1.225425
1.238020
1.234482
1.228698
1.223525
1.223597
1.221536
1.221690
1.221284
1.219180
1.217648
1.218851
1.220292
1.228759
1.240745
1.240674
1.241933
1.234480
1.231437
1.229817
1.231642
1.2308
1.227942
1.225838
1.225844
1.225212
1.228901
1.247235
1.247609
1.241159
1.235759
1.235686
1.233386
1.231371
1.229001
1.228177
1.228870
1.227121
1.224119
1.226012
1.22824
1.239563
1.245265
1.239630
1.236312
1.232914
1.231066
1.22876
1.227796
1.227064
1.2271
1.225233
1.228469
1.228111
1.227588
1.231266
1.230668
1.230160
1.245075
1.249103
1.246444
1.241115
1.237082
1.234087
1.233575
1.232708
1.230328
1.229789
1.227732
1.231542
1.230890
1.230759
1.233357
1.248219
1.245315
1.240495
1.235492
1.232294
1.228488
1.227534
1.223870
1.222614
1.220712
1.218714
1.217959
1.230701
1.236389
1.229747
1.226191
1.225017
1.219672
1.220258
1.220335
1.21591
1.218840
1.217742
1.220171
1.234716
1.232577
1.228102
1.223520
1.223241
1.222750
1.223746
1.222138
1.223359
1.223864
1.222481
1.238885
1.237129
1.234935
1.230394
1.226845
1.225497
1.225160
1.225243
1.224033
1.223896
1.226127
1.227317
1.225076
1.223899
1.220806
1.222004
1.231745
1.238653
1.235866
1.230819
1.226109
1.223689
1.219061
1.219071
1.21644
1.214290
1.211761
1.212821
1.210615
1.214453
1.213554
1.226737
1.228069
1.222872
1.221648
1.218866
1.217334
1.214824
1.212776
1.217184
1.217636
1.216919
1.217639
1.219572
1.221730
1.235341
1.233646
1.232018
1.227627
1.225316
1.223471
1.219312
1.217790
1.218130
1.218117
1.217662
1.219116
1.231459
1.227806
1.226030
1.222102
1.218601
1.218229
1.216073
1.212073
1.213004
1.214007
1.213493
1.213140
1.211287
1.211835
1.218721
1.226217
1.224795
1.219569
1.215610
1.213267
1.213280
1.212818
1.214681
1.211877
1.212810
1.215072
1.213547
1.214162
1.214872
1.227827
1.226503
1.222489
1.219944
1.218917
1.216367
1.211788
1.212421
1.211602
1.210339
1.208903
1.206032
1.204725
1.214518
1.220495
1.217454
1.215522
1.212521
1.212108
1.211504
1.209950
1.208534
1.208672
1.209521
1.209382
1.207457
1.210784
1.216457
1.221374
1.219314
1.212185
1.212048
1.211548
1.207375
1.206553
1.206015
1.206342
1.205572
1.204667
1.203132
1.205282
1.207612
1.218741
1.220201
1.217825
1.217457
1.215571
1.215153
1.213556
1.212193
1.214664
1.214651
1.223430
1.22729
1.223546
1.223350
1.221103
1.221989
1.221192
1.220731
1.222524
1.223406
1.224541
1.238607
1.236106
1.234615
1.228937
1.226251
1.225718
1.222099
1.221003
1.220108
1.217401
1.216281
1.214277
1.214986
1.213454
1.214033
1.215291
1.212851
1.227464
1.226527
1.223762
1.220554
1.218407
1.215324
1.214645
1.213097
1.212457
1.211690
1.212018
1.212263
1.213196
1.223398
1.224423
1.22285
1.219357
1.217519
1.216513
1.214478
1.215969
1.212916
1.211409
1.209944
1.206997
1.207375
1.209957
1.224038
1.222561
1.217399
1.218054
1.212356
1.208665
1.207118
1.209643
1.205773
1.206374
1.206216
1.206804
1.207132
1.206308
1.206237
1.206731
1.208427
1.220568
1.221384
1.219265
1.216987
1.214159
1.209906
1.206654
1.20672
1.207609
1.205996
1.205427
1.205195
1.206328
1.214344
1.222443
1.220152
1.218153
1.214435
1.210981
1.210852
1.212434
1.209962
1.210995
1.209785
1.210340
1.209822
1.208127
1.208673
1.207954
1.210897
1.220103
1.217802
1.217652
1.213060
1.211988
1.213967
1.208480
1.208818
1.207824
1.207257
1.203879
1.202839
1.203078
1.201469
1.201434
1.201043
1.204801
1.214151
1.210651
1.208648
1.204251
1.2026
1.199346
1.200183
1.201082
1.197515
1.197002
1.195097
1.198945
1.200278
1.196014
1.197190
1.209428
1.211051
1.208121
1.206312
1.203818
1.203128
1.200266
1.201981
1.201026
1.200979
1.199198
1.196413
1.196774
1.196955
1.197151
1.196599
1.200511
1.207279
1.208525
1.203530
1.201097
1.19855
1.196786
1.195629
1.195707
1.194895
1.194148
1.197368
1.19811
1.199079
1.197459
1.200502
1.209163
1.206820
1.207468
1.202113
1.201651
1.199479
1.198896
1.197534
1.197031
1.199213
1.209356
1.207810
1.206785
1.203367
1.201009
1.202478
1.200373
1.200354
1.199817
1.199754
1.198922
1.200246
1.201115
1.210313
1.212326
1.213322
1.210752
1.208881
1.206396
1.208558
1.204079
1.205241
1.207366
1.207193
1.205785
1.205651
1.206838
1.207171
1.212634
1.218249
1.218699
1.214354
1.208352
1.206663
1.203516
1.201122
1.200142
1.199298
1.197754
1.197481
1.196446
1.196235
1.199011
1.198366
1.197928
1.197855
1.197648
1.195273
1.197976
1.197358
1.208996
1.203617
1.201830
1.199018
1.198174
1.192371
1.192331
1.191718
1.190973
1.192026
1.192356
1.189778
1.191366
1.189777
1.191587
1.19344
1.194265
1.206759
1.211306
1.206056
1.207174
1.203025
1.201404
1.200588
1.196617
1.198052
1.197262
1.196093
1.198288
1.196053
1.197814
1.198590
1.198466
1.198498
1.200590
1.199060
1.199079
1.197102
1.198890
1.205903
1.209150
1.207445
1.207725
1.203415
1.201416
1.196332
1.198057
1.195523
1.195920
1.195965
1.196277
1.198378
1.197579
1.200071
1.200933
1.210381
1.208281
1.209018
1.206226
1.205063
1.203167
1.200702
1.199766
1.199816
1.198514
1.200136
1.199293
1.199338
1.198592
1.198776
1.199396
1.202319
1.209864
1.214908
1.211490
1.209526
1.206063
1.204666
1.203260
1.202918
1.202687
1.201977
1.199466
1.202378
1.200307
1.199440
1.198277
1.199238
1.209257
1.207766
1.207855
1.20409
1.202311
1.198622
1.196732
1.196337
1.196533
1.195599
1.198573
1.198343
1.194885
1.193732
1.193576
1.193203
1.202266
1.205204
1.205136
1.201621
1.201790
1.199819
1.197116
1.197209
1.197342
1.196896
1.197057
1.197112
1.198605
1.196658
1.196672
1.193568
1.196265
1.194693
1.205124
1.206077
1.205219
1.200790
1.198514
1.196486
1.194982
1.194171
1.192320
1.192858
1.191106
1.192195
1.202155
1.203066
1.202058
1.197897
1.197239
1.194072
1.192901
1.193080
1.189342
1.190389
1.189629
1.18792
1.192449
1.198448
1.199532
1.201185
1.196471
1.197393
1.197102
1.193406
1.195553
1.194735
1.194439
1.196876
1.197056
1.197404
1.195190
1.195364
1.195261
1.191606
1.193131
1.192903
1.203464
1.202782
1.202889
1.198946
1.197617
1.193938
1.190762
1.189886
1.190839
1.187961
1.190000
1.188823
1.188544
1.188943
1.190525
1.191790
1.192405
1.193569
1.192530
1.193059
1.195574
1.195759
1.204333
1.208159
1.205918
1.205535
1.203854
1.202565
1.200789
1.199227
1.198314
1.195942
1.192744
1.191851
1.192297
1.200725
1.205364
1.203903
1.203020
1.200098
1.198314
1.196973
1.197333
1.196543
1.197023
1.196866
1.194953
1.198556
1.197392
1.196778
1.198180
1.196118
1.205280
1.206028
1.201911
1.199849
1.196231
1.195127
1.194551
1.194635
1.193342
1.191194
1.191564
1.193854
1.190785
1.189840
1.188336
1.187506
1.190103
1.196171
1.197312
1.198291
1.197831
1.195307
1.192298
1.190416
1.188399
1.191081
1.188347
1.187983
1.188196
1.185771
1.189155
1.185098
1.186892
1.185906
1.186804
1.186195
1.18651
1.188725
1.186318
1.197350
1.197494
1.195276
1.191930
1.190248
1.188467
1.188307
1.184564
1.183484
1.184504
1.182521
1.183506
1.182982
1.184360
1.183081
1.184105
1.184339
1.18573
1.186203
1.188389
1.191347
1.189000
1.190324
1.191423
1.198694
1.201927
1.199900
1.201015
1.19791
1.195783
1.196040
1.194175
1.193994
1.193076
1.194178
1.194273
1.193896
1.193119
1.194182
1.195486
1.194874
1.193556
1.195123
1.195057
1.205002
1.204123
1.201352
1.197672
1.198857
1.197333
1.194207
1.196280
1.195608
1.194856
1.194158
1.195467
1.193712
1.193710
1.191303
1.191048
1.190580
1.188644
1.190866
1.189324
1.188240
1.188551
1.187661
1.188905
1.188048
1.189217
1.198812
1.199631
1.199653
1.194656
1.194982
1.194224
1.192928
1.190919
1.192216
1.188544
1.190263
1.189318
1.187586
1.198372
1.199394
1.198011
1.195993
1.192526
1.191246
1.190333
1.189296
1.189049
1.188193
1.189759
1.189207
1.188473
1.187098
1.187909
1.186937
1.185884
1.186113
1.185507
1.185966
1.186319
1.190573
1.197203
1.196398
1.195165
1.193833
1.191948
1.188964
1.187562
1.187726
1.188362
1.18901
1.188326
1.188086
1.188213
1.190559
1.200836
1.197580
1.197096
1.193867
1.193969
1.191389
1.191017
1.192872
1.189373
1.188493
1.191491
1.190284
1.188781
1.188228
1.190355
1.190265
1.190040
1.190325
1.191030
1.199891
1.200645
1.200388
1.199942
1.196923
1.195718
1.193334
1.191531
1.192447
1.191354
1.190371
1.190307
1.188640
1.188816
1.187964
1.190903
1.190567
1.196866
1.198305
1.198328
1.195228
1.195071
1.192131
1.191767
1.190423
1.189647
1.190593
1.189473
1.190083
1.190352
1.189592
1.189014
1.187777
1.189120
1.188289
1.189939
1.187711
1.188197
1.187881
1.187101
1.186559
1.186312
1.195280
1.198737
1.197502
1.194549
1.193148
1.192254
1.189019
1.187682
1.187983
1.189969
1.189114
1.188307
1.186202
1.187046
1.188646
1.191030
1.190144
1.188195
1.188358
1.197252
1.202916
1.199892
1.196931
1.196359
1.194991
1.191914
1.191469
1.187985
1.187258
1.186408
1.187456
1.187404
1.187244
1.184404
1.187071
1.189095
1.191572
1.191938
1.192648
1.200342
1.198873
1.195485
1.193027
1.190603
1.190408
1.192715
1.193125
1.193686
1.191042
1.190785
1.190794
1.193282
1.193621
1.205850
1.201960
1.200965
1.200535
1.196555
1.197646
1.195494
1.194033
1.193335
1.191103
1.191025
1.189071
1.185885
1.186705
1.184742
1.182669
1.184201
1.182619
1.183121
1.183914
1.184686
1.182659
1.181835
1.182428
1.193762
1.193151
1.193482
1.191955
1.192192
1.188147
1.190008
1.192396
1.190619
1.190453
1.187445
1.184840
1.185810
1.183009
1.182611
1.183105
1.183042
1.181187
1.181158
1.183038
1.181198
1.181249
1.181913
1.191033
1.189822
1.188611
1.1874
1.186721
1.183874
1.185178
1.184283
1.181773
1.182067
1.183149
1.180943
1.181588
1.181235
1.181515
1.182495
1.180849
1.184322
1.188724
1.191441
1.190275
1.189627
1.186580
1.186431
1.185750
1.182896
1.185662
1.185132
1.183675
1.182546
1.180286
1.178959
1.180202
1.178772
1.179062
1.180131
1.180117
1.190109
1.190526
1.187876
1.184542
1.183083
1.181234
1.178144
1.179636
1.178169
1.178125
1.179100
1.177000
1.177453
1.1764
1.176638
1.178285
1.179002
1.178732
1.187075
1.185321
1.186169
1.184250
1.182303
1.181623
1.179210
1.177916
1.179291
1.178392
1.179128
1.17818
1.179049
1.177246
1.176762
1.179383
1.178624
1.186898
1.185542
1.187065
1.183485
1.181716
1.179554
1.17775
1.177912
1.176882
1.176830
1.177108
1.178052
1.17664
1.177440
1.176710
1.178588
1.177544
1.177908
1.179303
1.178216
1.177226
1.183470
1.184342
1.184052
1.181690
1.182674
1.182783
1.180737
1.180412
1.18019
1.179096
1.180346
1.178814
1.177458
1.177529
1.177874
1.177400
1.177524
1.175742
1.173737
1.175974
1.174821
1.174742
1.174144
1.175323
1.180899
1.184159
1.184087
1.178915
1.1789
1.175848
1.175972
1.175396
1.17467
1.174297
1.174252
1.173962
1.174524
1.173454
1.175214
1.177266
1.177969
1.174361
1.178676
1.183451
1.182698
1.181694
1.179454
1.176572
1.176612
1.175951
1.174360
1.175002
1.174834
1.174822
1.17388
1.175784
1.173406
1.174013
1.174516
1.176263
1.177313
1.17777
1.176654
1.176621
1.17774
1.178570
1.180346
1.179914
1.188658
1.185823
1.185874
1.184521
1.181387
1.180412
1.180142
1.179092
1.178699
1.177006
1.179633
1.177877
1.178742
1.179366
1.176489
1.178179
1.179303
1.179059
1.178174
1.17906
1.180313
1.178579
1.176376
1.176466
1.176402
1.178555
1.179695
1.179396
1.18581
1.185671
1.184443
1.184021
1.182723
1.180935
1.180883
1.178378
1.178561
1.178608
1.180112
1.179606
1.177986
1.178208
1.178112
1.179179
1.178046
1.179864
1.179858
1.179049
1.180376
1.182060
1.187825
1.190838
1.191113
1.189639
1.187616
1.186956
1.186785
1.187896
1.184071
1.185275
1.187427
1.183367
1.183856
1.182502
1.183936
1.183097
1.182856
1.181706
1.184748
1.185958
1.186134
1.186168
1.192233
1.188635
1.189517
1.18771
1.185750
1.184018
1.187118
1.184882
1.185412
1.186229
1.183943
1.185082
1.183478
1.183780
1.183425
1.184103
1.183159
1.183419
1.182599
1.183170
1.180665
1.182668
1.182397
1.189782
1.189704
1.187173
1.187028
1.183733
1.184230
1.184265
1.185988
1.185552
1.185405
1.184633
1.184092
1.184736
1.185097
1.184070
1.183343
1.183232
1.182700
1.186539
1.189973
1.191775
1.192511
1.191155
1.188543
1.187811
1.186826
1.186905
1.186393
1.183975
1.18405
1.183985
1.186159
1.184283
1.182983
1.184695
1.183593
1.184412
1.182875
1.182954
1.184557
1.188151
1.189739
1.187573
1.186124
1.184258
1.183585
1.180801
1.179693
1.180693
1.178417
1.179261
1.177990
1.175920
1.179206
1.17922
1.177946
1.176358
1.174663
1.175261
1.177063
1.174952
1.175436
1.173526
1.174068
1.174167
1.174488
1.180143
1.181039
1.180672
1.179232
1.177248
1.176891
1.176371
1.175565
1.175799
1.175334
1.176059
1.175324
1.174214
1.175876
1.176405
1.176154
1.177211
1.176393
1.176303
1.177729
1.17644
1.177436
1.176565
1.184213
1.185132
1.181955
1.17891
1.177903
1.177233
1.175256
1.173923
1.176334
1.177462
1.175305
1.177457
1.178334
1.178732
1.180252
1.177487
1.178373
1.178272
1.178181
1.178192
1.177238
1.181055
1.179899
1.179271
1.178972
1.180869
1.179426
1.181301
1.181025
1.180429
1.180436
1.181837
1.181137
1.181803
1.180918
1.183759
1.187039
1.191811
1.190840
1.187553
1.187486
1.188634
1.186779
1.187756
1.187226
1.187794
1.184688
1.184767
1.183591
1.184923
1.185974
1.182669
1.183636
1.184155
1.182260
1.182924
1.183560
1.185869
1.183894
1.186901
1.187344
1.185898
1.187002
1.186737
1.187022
1.188569
1.186650
1.187827
1.185413
1.185254
1.185152
1.185897
1.183441
1.184111
1.183593
