# Supplementary material for: Nonlinear Time Series Analysis of Nodulation Factor Induced Calcium Oscillations: Evidence for Deterministic Chaos?
Source: PLoS One. 2009 Aug 13;4(8):e6637. doi: 10.1371/journal.pone.0006637 (PMC2722092; doi:10.1371/journal.pone.0006637)
Supplement: Experimental Data S1 — The experimental calcium traces (0.10 MB ZIP) [file pone.0006637.s001.zip › experimental_data/nod_5.dat]

1.406646
1.401916
1.402498
1.402171
1.399588
1.396163
1.383802
1.386669
1.383566
1.380424
1.379009
1.379477
1.397833
1.413438
1.412165
1.410545
1.398405
1.398694
1.392933
1.385686
1.381870
1.377064
1.373816
1.406570
1.415679
1.419259
1.416735
1.412396
1.405350
1.399212
1.393543
1.3891
1.384380
1.383619
1.391444
1.419525
1.418968
1.417531
1.416614
1.415051
1.416501
1.417545
1.416642
1.413802
1.413344
1.409249
1.404551
1.398201
1.393090
1.391381
1.388559
1.385441
1.384246
1.383930
1.385845
1.416955
1.424344
1.421747
1.421358
1.414397
1.408720
1.399236
1.390374
1.383162
1.377640
1.370005
1.363886
1.362293
1.395424
1.395019
1.394309
1.391107
1.383942
1.379792
1.372968
1.370395
1.365767
1.364550
1.360732
1.358703
1.355307
1.389156
1.395677
1.391740
1.391448
1.388349
1.382548
1.37506
1.369358
1.371859
1.371787
1.371000
1.367129
1.365577
1.363910
1.366234
1.394765
1.40682
1.406269
1.407698
1.405491
1.398585
1.395399
1.391883
1.390801
1.390937
1.388583
1.387642
1.385176
1.384820
1.383089
1.382091
1.385143
1.418739
1.419873
1.418104
1.415783
1.410614
1.404508
1.396688
1.39038
1.388714
1.384636
1.380439
1.376863
1.371974
1.36967
1.373455
1.387093
1.412178
1.410194
1.406656
1.402479
1.400007
1.399281
1.393992
1.385576
1.384284
1.379284
1.376336
1.376481
1.398076
1.410785
1.40888
1.406802
1.400907
1.394968
1.386756
1.381674
1.376974
1.372685
1.368618
1.366890
1.355253
1.354834
1.353608
1.354491
1.349266
1.352683
1.350404
1.352926
1.383788
1.392751
1.385660
1.393332
1.400330
1.392069
1.384788
1.382401
1.376986
1.373007
1.369379
1.364131
1.363475
1.360343
1.369957
1.401008
1.401033
1.402242
1.398143
1.394683
1.390688
1.387596
1.383338
1.379273
1.376848
1.374402
1.375638
1.375439
1.408333
1.412013
1.408116
1.403292
1.394961
1.389840
1.385527
1.380348
1.376262
1.374651
1.371626
1.369646
1.368456
1.367518
1.369454
1.407817
1.411695
1.408148
1.402006
1.391166
1.386564
1.378487
1.375763
1.369120
1.364491
1.362591
1.359727
1.357809
1.356083
1.392540
1.394542
1.389218
1.381183
1.374669
1.369612
1.363876
1.360316
1.357629
1.358693
1.384537
1.382889
1.379297
1.373179
1.364947
1.363684
1.359411
1.355898
1.352879
1.353513
1.350948
1.350762
1.347984
1.349988
1.348851
1.347306
1.352149
1.390784
1.394040
1.386574
1.384751
1.378410
1.373371
1.368395
1.360011
1.357775
1.354520
1.353465
1.353471
1.350245
1.351683
1.35642
1.357269
1.385318
1.397762
1.394538
1.388474
1.380626
1.377104
1.371942
1.366797
1.368017
1.363758
1.364957
1.373748
1.370545
1.376110
1.373985
1.382397
1.414787
1.414376
1.408562
1.403508
1.395874
1.390701
1.385225
1.381731
1.379723
1.405114
1.408960
1.400843
1.395389
1.385090
1.379355
1.375738
1.375308
1.397845
1.396729
1.38686
1.380983
1.373016
1.365646
1.361603
1.358294
1.354355
1.353859
1.350976
1.352882
1.349963
1.379343
1.383193
1.379956
1.375901
1.369245
1.363535
1.359741
1.352881
1.352326
1.350695
1.359100
1.363589
1.364359
1.39811
1.407292
1.400950
1.397204
1.392797
1.38306
1.376452
1.374157
1.370482
1.367761
1.365365
1.360937
1.359778
1.359951
1.358179
1.358795
1.355114
1.355152
1.355343
1.355134
1.352039
1.354126
1.366092
1.402321
1.399057
1.395827
1.390793
1.384187
1.378295
1.371333
1.365692
1.3659
1.363001
1.361942
1.387879
1.401836
1.396282
1.389450
1.381741
1.375423
1.370900
1.367532
1.363668
1.364692
1.363785
1.360836
1.358476
1.354928
1.351202
1.352820
1.391816
1.391681
1.387700
1.380690
1.375594
1.368666
1.363538
1.359175
1.353980
1.351884
1.352118
1.35309
1.369152
1.387999
1.382752
1.374435
1.368997
1.361710
1.357844
1.354237
1.353523
1.348090
1.344053
1.343980
1.344266
1.345239
1.343992
1.369801
1.390842
1.39254
1.388866
1.381561
1.371949
1.367747
1.362558
1.362174
1.356291
1.355617
1.356503
1.356028
1.351991
1.34955
1.352287
1.348754
1.378865
1.395371
1.398325
1.390177
1.379565
1.376623
1.369318
1.360735
1.356899
1.353317
1.352098
1.350218
1.346696
1.347885
1.343709
1.346248
1.343283
1.344487
1.348022
1.384676
1.387816
1.381943
1.380353
1.373257
1.366532
1.359895
1.355818
1.352626
1.350592
1.347568
1.343240
1.342153
1.338478
1.338486
1.338281
1.362534
1.372323
1.367414
1.367789
1.363582
1.358847
1.353355
1.348604
1.342891
1.339568
1.333542
1.331051
1.330466
1.331520
1.329603
1.330763
1.328643
1.327684
1.328775
1.351107
1.365879
1.365441
1.361345
1.354629
1.363135
1.356673
1.352518
1.348110
1.343969
1.340876
1.335167
1.332912
1.332376
1.329501
1.325376
1.321518
1.322603
1.322332
1.320042
1.347062
1.358239
1.357694
1.352394
1.350261
1.345663
1.33978
1.336013
1.331983
1.326505
1.322817
1.321721
1.32045
1.319698
1.320557
1.318874
1.31658
1.317607
1.321822
1.319427
1.319758
1.338058
1.362109
1.366176
1.366383
1.362058
1.359526
1.354633
1.347793
1.344966
1.342331
1.338184
1.335145
1.334804
1.334358
1.332254
1.333688
1.331336
1.331362
1.332812
1.352529
1.364916
1.364169
1.363019
1.358448
1.352479
1.346426
1.338472
1.335307
1.331064
1.329679
1.326602
1.325721
1.323222
1.321875
1.321609
1.343796
1.358097
1.35825
1.355506
1.350608
1.347068
1.34081
1.333972
1.328937
1.327260
1.321237
1.320978
1.316828
1.317765
1.317679
1.314572
1.324756
1.348313
1.349127
1.349148
1.343211
1.339089
1.333380
1.331447
1.328094
1.324853
1.324379
1.323389
1.321076
1.318813
1.321228
1.318382
1.347636
1.354700
1.350720
1.343740
1.338201
1.329253
1.324369
1.320534
1.315555
1.312655
1.314190
1.310134
1.307742
1.305847
1.306524
1.330777
1.335238
1.332373
1.331134
1.328220
1.324049
1.317283
1.316481
1.311586
1.310594
1.309738
1.307016
1.305893
1.304932
1.304781
1.307316
1.308121
1.318694
1.33357
1.336495
1.340073
1.339658
1.335083
1.328467
1.320278
1.314121
1.311611
1.308942
1.306305
1.303426
1.302169
1.303303
1.299700
1.297533
1.294987
1.290393
1.287724
1.302646
1.316740
1.317147
1.313812
1.311976
1.308545
1.302329
1.298883
1.295947
1.293447
1.289712
1.287593
1.287071
1.287197
1.288631
1.289820
1.289581
1.302762
1.318579
1.319087
1.317538
1.312887
1.306414
1.304846
1.299544
1.296001
1.295082
1.293433
1.289490
1.288720
1.287845
1.286400
1.286714
1.286319
1.288054
1.28637
1.284604
1.284436
1.282921
1.285318
1.285631
1.292810
1.317013
1.318139
1.318119
1.317406
1.312162
1.305769
1.300122
1.296013
1.293646
1.289449
1.287126
1.287431
1.284190
1.286478
1.284061
1.284166
1.28412
1.282622
1.280125
1.278326
1.280697
1.278480
1.305855
1.307887
1.305056
1.300493
1.294757
1.291755
1.287091
1.285925
1.284012
1.280600
1.280314
1.280223
1.277322
1.279014
1.278525
1.277007
1.275694
1.292971
1.31217
1.311142
1.309065
1.302061
1.297136
1.290605
1.286307
1.283811
1.281745
1.280610
1.278348
1.275749
1.274628
1.275420
1.275220
1.273865
1.273386
1.276356
1.281883
1.307874
1.309470
1.306989
1.300091
1.296897
1.293120
1.287651
1.283853
1.283049
1.281062
1.278626
1.277682
1.277517
1.273452
