# Supplementary material for: Nonlinear Time Series Analysis of Nodulation Factor Induced Calcium Oscillations: Evidence for Deterministic Chaos?
Source: PLoS One. 2009 Aug 13;4(8):e6637. doi: 10.1371/journal.pone.0006637 (PMC2722092; doi:10.1371/journal.pone.0006637)
Supplement: Additional Background S1 — We provide additional theoretical background information on the computational methods as most readers may not be familiar with the employed techniques. There is no one good source for these methods and interested readers would therefore have to consult a number of books and papers to gather this information. (0.05 MB TAR) [file pone.0006637.s002.tar]

Archive with 4 entries (4 files):
- ./._supplemental.tex
- supplemental.tex
- ./._supplemental.bib
- supplemental.bib
