# Supplementary material for: Nonlinear Time Series Analysis of Nodulation Factor Induced Calcium Oscillations: Evidence for Deterministic Chaos?
Source: PLoS One. 2009 Aug 13;4(8):e6637. doi: 10.1371/journal.pone.0006637 (PMC2722092; doi:10.1371/journal.pone.0006637)
Supplement: Additional Background S1 — We provide additional theoretical background information on the computational methods as most readers may not be familiar with the employed techniques. There is no one good source for these methods and interested readers would therefore have to consult a number of books and papers to gather this information. (0.05 MB TAR) [file pone.0006637.s002.tar › supplemental.tex]

\documentclass[12pt,titlepage]{article}

\bibliographystyle{plos}

\usepackage{graphicx}
\usepackage{rotating}
\usepackage{floatflt}
\usepackage{subfigure}
\usepackage{epsfig}
\usepackage{gensymb}
\usepackage{url}
\usepackage{multirow}
\usepackage{epic,eepic}
\usepackage{amssymb,amsmath}
\usepackage[dvipdfm]{hyperref}

\bibliographystyle{plos}

% Macros
\newcommand{\ca}{Ca$^{2+}$}
\newcommand{\caconc}{[Ca$^{2+}$]$\rm _{cyt}$}
\newcommand{\caer}{[Ca$^{2+}$]$\rm _{er}$}
\newcommand{\littlev}{\hat{v}}
\newcommand{\bigv}{\vec{V}}
\newcommand{\bigvmag}{|\vec{V}|}
\newcommand{\randwalk}{\bar{R}_n}
\newcommand{\pvalue}{\emph{p}-value}
\newcommand{\pvalues}{\emph{p}-values}


\title{Nonlinear Time Series Analysis  Of Nodulation Factor Induced Calcium Oscillations: Evidence for Deterministic Chaos? --- Supporting Information}


\author{Saul~Hazledine \\
  \small{Computational and Systems Biology,} \\
  \small{John Innes Centre, Norwich, UK}
  \and Jongho~Sun \\
  \small{Disease and Stress Biology,} \\
  \small{John Innes Centre, Norwich, UK}
  \and Derin~Wysham \\
  \small{Computational and Systems Biology,} \\
  \small{John Innes Centre, Norwich, UK}
  \and J. Allan Downie \\
  \small{Department of Molecular Microbiology,}\\
  \small{John Innes Centre, Norwich, UK}
  \and Giles E.D. Oldroyd  \\
  \small{Disease and Stress Biology,} \\
  \small{John Innes Centre, Norwich, UK}
  \and Richard J. Morris\thanks{
  To whom correspondence should be addressed. 
  E-mail: Richard.Morris@bbsrc.ac.uk
  } \\
  \small{Computational and Systems Biology,} \\
  \small{John Innes Centre, Norwich, UK}}


%% Start of document
\begin{document}

\maketitle

\section*{Materials and Methods}
This section contains background information for readers who are not familiar with nonlinear time series analysis. Much of this material is covered in more depth in \cite{Kantz}.

\subsection*{Negative Controls}

An example of negative controls is given in Figure S10.

\subsubsection*{Autoregressive model}

The first type of negative control we used is the result of an autoregressive (AR) model of the form:
\begin{eqnarray}
   x_t &=& a_1 x_{t-1} + \dots + a_p x_{t-p} + \epsilon
\end{eqnarray}

where $x_t$ is a value of the time series at time $t$ and the model consists of $p$ terms. The value $\epsilon$ is a Gaussian term with a mean of zero and a variance $\sigma$. An AR model is fitted to the experimental time series by calculating the coefficients $a_{1..p}$ which give the best fit to the experimental time series. The order $p$ is specific to each time series and is chosen with the Akaike Information Criterion \cite{citeulike:849862}. A new time series is generated with $\epsilon$ equal to the prediction variance of the fitted model. 

\subsubsection*{Surrogate time series}

Another type of negative control is a time series with the same power spectrum and amplitude distribution as the original time series \cite{PhysRevLett.77.635}. A matching power spectrum ensures the negative control has the same linear statistics as the experimental time series. A matching amplitude distribution ensures the negative control has been subject to the same, constant, possibly nonlinear, measurement function as the original time series. Additionally, the phases of the Fourier transform of the original time series are randomised so that the negative control, or surrogate, does not have a deterministic nonlinear component. 

The resulting surrogate is a linear Gaussian process with strong similarity to the original time series. Surrogate time series are also used in their more traditional role as described in a later section of this analysis to perform Monte Carlo testing for nonlinearity.

\subsection*{Stationarity}

Nonlinear time series analysis treats data as if it has come from a dynamical system consisting of variables, such as cytosolic \ca{} concentration, and parameters such as rate constants. Variables have different values over time whereas parameters are assumed to be fixed. If a parameter changes over the course of a time series, it affects the results of the analysis and the time series can be considered as being non-stationary. A test for non-stationarity \cite{PhysRevE.56.316} was run on each time series to see if any parameter changes could be detected.  

The algorithm analyses nearest neighbours. A value $D$ is calculated for nearest neighbours in phase space:
\begin{eqnarray}
  D = t_{xnn} - t_x
\end{eqnarray}
$t_x$ is the time point that a point in phase space, $x$, was collected and $t_{xnn}$ is the time that the nearest neighbour to $x$ in phase space was collected. Strands of trajectories are collated where strands are sets of pairs of points which have the same $D$. If 2 strands share the same point then one of the strands is randomly deleted. The strands are then analysed. The observed distribution of $D$ is tested against the null hypothesis of stationarity.

We ran the test along various lengths of the time series. Whenever there was evidence of a parameter change, given by a cluster of \pvalues{} below 0.05 along a section of the time series, the series was cropped before the section showing the parameter change. An example stationary test is shown in Figure S11 where a section of a time series is extracted based on the results of the test.

\subsection*{Time Delay Embedding}

\subsubsection*{Phase Space}

Many nonlinear techniques operate on a phase space representation of a time series. Phase space is a higher dimensional representation than the one-dimensional measurements that make up a time series. Each point in phase space represents a state of the system being measured. A trajectory through phase space represents the evolution of the system through time. In some dynamical systems, the trajectories are attracted to a structure in phase space known as the attractor. The attractors of chaotic dynamical systems are termed `strange', for example because the attractors have a dimension which is given by a fraction rather than an integer. 

To see why a phase space representation is needed, we consider a mathematical model of \ca{} spiking. One of the simplest mathematical models for \ca{} spiking is the one pool model \cite{Dupont:1993lr}. In this model, \ca{} oscillations are specified using two equations, one for cytostolic \ca{} concentration (\caconc{}) and one for \ca{} concentration in the ER (\caer{}). A single state in this model can be specified using two measurements, \caconc{} and \caer{}. As is common in experimental results, there may only be one recorded observable, for example a time series for \caconc{}. However, the properties of the true dynamics for the one pool model can only be revealed when the time series is embedded in at least 2 dimensions.

The technique of time delay embedding provides a method to construct a phase space representation from a single time series. It does this by sliding a window, containing more than one measurement, down the time series. Each instance of the window then represents a point in phase space. 

\subsubsection*{False Neighbours}

To obtain an accurate representation of phase space from incomplete data, the width of the window used in time delay embedding, is taken to be more than twice the box counting dimension of the attractor \cite{Sauer:1991qy}. However, the dimensions of the attractor are not known. In order to choose a window width, or more formally an embedding dimension, the time series were embedded with different dimensions and statistics run on each embedding to decide on the most suitable dimension.

The false nearest neighbours algorithm \cite{PhysRevE.60.4970} was used to suggest the embedding dimension. The algorithm is based on the observation that two trajectories in phase space, that are close to each other, will remain close to each other one time step into the future. If two points in phase space appear close to each other but then move far apart after moving forward in time, they are known as false neighbours. False neighbours can be caused by noise or by an incorrect embedding dimension. The percentage of false nearest neighbours was graphed for embedding dimension, $m$, where $2 \le m \le 10$. The embedding dimension $m=6$ was chosen after reviewing all the traces for a dip in the percentage of false nearest neighbours.

\subsection*{Detecting Determinism}

\subsubsection*{Recurrence Quantification Analysis}

A feature of deterministic systems is that they show approximately repeating behaviour. Two nearby trajectories in phase space will remain close in a deterministic system, even if this is only for a short time due to exponential divergence as described below. When working with a time series, a lack of determinism will manifest itself as a rapid reduction in repeating patterns.

Recurrence plots are able to clearly show patterns in data that are missed by viewing the time series alone \cite{Eckmann87}. These plots are done on a time delay embedded phase space. Where two parts of a time series have neighbouring points in phase space, this is marked by a black dot, or recurrence point, on a recurrence plot. The dots have an effect of marking sections in the time series, that have similar shapes, with diagonal lines. 

We used recurrence plots to find approximately repeating patterns in the fluorescence traces. However, interpreting a recurrence plot requires a qualitative step, preferably by somebody who has experience of finding determinism in this way. In order for recurrence plots to be useful to a wider range of researchers, a quantitative test is needed. We applied a collection of statistical tests, that are run on a recurrence plot, in order to class time series as deterministic \cite{Aparicio:2008sf}.

The three tests for determinism use statistics on the number of recurrence points, and the diagonal lines that they form, comparing them to the null hypothesis that a random process generated the time series. As the number of diagonal lines increases, the diagonal lines get longer or a bigger proportion of recurrence points form diagonal lines, the probability that a deterministic system generated the time series increases. The first test operates on the average number of points per diagonal line. The second test looks at the proportion of loose recurrence points that don't form diagonal lines. The third test takes the ratio between the total number of recurrent points and the total number of diagonal lines.

\subsubsection*{Kaplan-Glass Test}

A more established test for determinism \cite{PhysRevLett.68.427, 1993PhyD...64..431K} analyses the geometry of the time series in phase space. Deterministic trajectories in phase space will have similar orientations to each other. The phase space is separated into an $m$ dimensional grid. Every time a trajectory moves through a box in the grid, the unit vector from its box entry point to its box exit point, $\littlev$ is added to a vector $\bigv$ associated with the box. If trajectories are moving in similar directions, $\bigv$ will preserve the unit length of each $\littlev$ added to it.

The average values of $\bigvmag$ for a given number of passes, $n$, through a box by a random walk through phase space, is available analytically. This value, $\randwalk$ has been shown, numerically, to closely match the $\bigvmag$ values for a random signal. To test for determinism, plots of the mean of $\bigvmag$, denoted $\bar{L}_n$, against number of passes, $n$, are compared to a plot of $\randwalk$ against $n$. Additionally, a single value known as the determinism factor, $\bar{\Lambda}$, can be calculated as a weighted mean of $\bigvmag$ and $\randwalk$ as follows:

\begin{eqnarray}
   \bar{\Lambda} &=& \frac{1}{\sum_j n_j} \sum_j n_j \frac{(\bar{L}_{n_j})^2 - (\bar{R}_{n_j})^2}{1 - (\bar{R}_{n_j})^2}
\end{eqnarray}


\subsection*{Noise Reduction}

Experimental results will usually include a non-deterministic noise element that complicates the analysis. Conventional frequency based filtering methods, that are related to Fourier analysis, are not guaranteed to work with chaotic systems and are liable to remove signal with the noise. Instead, nonlinear methods that consider the time series came from a nonlinear dynamical system are applied.

When working with \ca{} spiking traces, we found a straightforward noise reduction method \cite{PhysRevE.47.2401} was able to remove the background activity and preserve the spikes in agreement with qualitative inspection from experimentalists. The method works by averaging similar features in a time series within phase space. Two features that match closely will only be slightly affected by averaging, whereas, stochastic features that don't have a high similarity due to their random nature, will be reduced by averaging. 

\subsection*{Testing for Nonlinearity}

Not all nonlinear time series are chaotic. However, in order for a time series to be chaotic it must be nonlinear. Therefore showing nonlinearity is a prerequisite for evidence of chaos. A test for nonlinearity is also a test for nonlinear determinism and analysing nonlinearity reduces the need to run an explicit test for determinism.

\subsubsection*{Nonlinear Predictions on Surrogate Time Series}

After assessing many different tests for nonlinearity, we found the most robust method in the presence of noise to be a test that utilises a non-linear predictor \cite{Kantz}.  A non-linear predictor should make better forcasts using a nonlinear time series than a linear time series with random nonlinear effects. We used a conventional combination of a locally constant predictor and numerically generated surrogates. Some nonlinear features of the original series, that do not appear to be due to a nonlinear measurement function, become randomised in the surrogates \cite{PhysRevLett.77.635}. The randomisation of nonlinear components transforms the surrogates into linear time series with stochastic effects. For a nonlinear time series, it is expected that the predictor will perform better on the original series than the surrogates.

The nonlinear forecasting algorithm, based on the locally constant predictor, operates on an embedded phase space where it uses points in the phase space as a database to make predictions. A locally constant predictor run over an experimental time series, usually required over 400 datapoints to show an increase in the relative performance compared to a group of surrogates. We speculate that this is because the locally constant predictor requires a threshold number of points in phase space in order to make useful predictions.

\subsection*{Noise Titration}

Nonlinear tests can be used to test for chaos in conjunction with a technique known as a noise titration \cite{2001PNAS...98.7107P}. Additive Gaussian noise is applied to the time series under test to find the point where nonlinearity cannot be detected. It has been demonstrated that the amount of added noise has a relation to the Lyapunov exponent of the system producing the time series. We use the surrogates test for nonlinearity test when peforming noise titrations.

\subsection*{Exponential Divergence}

Chaotic systems display a sensitivity to small changes in initial conditions or previous states. A small perturbation $\epsilon$ will cause the system to move through a trajectory in phase space that diverges rapidly from the unperturbed trajectory. The sensitivity to perturbation or initial error is quantified as an exponential increasing distance, $e^{\lambda}$, between the new trajectory and the original one in phase space. The value $\lambda$ is known as the maximal Lyapunov exponent. If $\lambda > 0$ the trajectories are diverging, if $\lambda = 0$ the trajectories are parallel and if $\lambda < 0$ the trajectories are converging. The sensitivity of chaotic systems is characterised by maximal Lyapunov exponent being positive,  $\lambda > 0$.

\subsubsection*{Direct Method}
It is possible to measure the maximal Lyapunov exponent, $\lambda$, from an existing time series even when there is no option of perturbing the system. Some points are chosen from different parts of the time series that are close to each other in phase space. Each point in the neighbourhood will be on different trajectories. The natural log of the average distance between the points is measured then plotted with the natural log of the average distance of the trajectories at various times in the future.  Exponentially increasing distance over time, or divergence, appears as a straight line on this plot. The linear trend on the plot enables it to be analysed using linear techniques such as correlation, to indicate if the divergence is indeed exponential, and linear regression, to get a maximal value for $\lambda$ from the time series. 

Measuring the maximal Lyapunov exponent directly from a time series is complicated by the presence of noise. With stochastic effects, $\lambda \to \infty$ and this can distort the linear trend when analysing a system that has exponential divergence. An even greater danger is that non-chaotic systems can appear to have $\lambda > 0$.

\subsubsection*{Indirect Method}

A complementary technique for calculating  Lyapunov exponents is the indirect method. In this method, a nonlinear model is fitted to the time series under test and then analysis is performed on the model.  However, the accuracy of the maximal Lyapunov exponent will depend on how well the model fits the data. In order to get a good fit to the data many models are fitted. A criterion is used to score how well each model fits the data considering how many parameters were required to produce the fit. In our tests we used the Bayesian Information Criterion (BIC).

The nonlinear models that were fitted have the form:
\begin{eqnarray}
  x_n &=& f(x_{n-l},x_{n-2l},\dots,x_{n-dl}) + \epsilon
\end{eqnarray}
In the model above, $l$ is the delay or lag, $d$ is the dimension and $\epsilon$ is a noise term. The models were fitted for various values of $l$ and $d$. The maximal Lyapunov exponent, $\lambda$, was calculated for each model and the signs of the $\lambda$ calculated for the best fitting models were plotted and considered. An example for an experimental time series and negative control are given in Figure S12 where the experimental time series shows positive exponents as model fitting improves and the negative control shows a weaker fit due to stochasticity and with a majority of $\lambda$ coming out negative.
 
\bibliography{supplemental}

\clearpage

\section*{Figure Legends}

\subsection*{Figure S1}
The Nod1 time series (black), after detrending with a moving average (blue) and after detrending using EMD (red). Y axis is a fluorescence ratio between \ca{} sensitive and \ca{} insensitive dyes. The detrended time series have been truncated to make stationary.

\subsection*{Figure S2}
An original experimental time series (red), after detrending with a moving average to produce Nod2 (green) and Nod3 (cyan) and after detrending using EMD to produce Nod4 (purple). Y axis is a fluorescence ratio between \ca{} sensitive and \ca{} insensitive dyes. The detrended time series were truncated to obtain long, stationary segments.

\subsection*{Figure S3}
The Nod5 time series (black), after detrending with a moving average (blue) and after detrending using EMD  (red). Y axis is a fluorescence ratio between \ca{} sensitive and \ca{} insensitive dyes. The detrended time series were truncated to obtain long, stationary segments.

\subsection*{Figure S4}
The Nod6 time series (black), after detrending with a moving average (blue) and after detrending using EMD  (red). Y axis is a fluorescence ratio between \ca{} sensitive and \ca{} insensitive dyes. The detrended time series were truncated to obtain long, stationary segments.

\subsection*{Figure S5}
The Nod7 time series (black), after detrending with a moving average (blue) and after detrending using EMD  (red). Y axis is a fluorescence ratio between \ca{} sensitive and \ca{} insensitive dyes. The detrended time series were truncated to obtain long, stationary segments.

\subsection*{Figure S6}
The Nod8 time series (black), after detrending with a moving average (blue) and after detrending using EMD  (red). Y axis is a fluorescence ratio between \ca{} sensitive and \ca{} insensitive dyes. The detrended time series were truncated to obtain long, stationary segments.

\subsection*{Figure S7}
The Nod9 time series (black), after detrending with a moving average (blue) and after detrending using EMD  (red). Y axis is a fluorescence ratio between \ca{} sensitive and \ca{} insensitive dyes. The detrended time series were truncated to obtain long, stationary segments.

\subsection*{Figure S8}
The Nod10 time series (black), after detrending with a moving average (blue) and after detrending using EMD  (red). Y axis is a fluorescence ratio between \ca{} sensitive and \ca{} insensitive dyes. The detrended time series were truncated to obtain long, stationary segments.

\subsection*{Figure S9}
An original experimental time series (black), after detrending with a moving average to produce Nod11 (blue) and Nod12 (cyan) and after detrending using EMD to produce Nod11 (red) and Nod12 (purple). Y axis is a fluorescence ratio between \ca{} sensitive and \ca{} insensitive dyes. The detrended time series were truncated to obtain long, stationary segments.

\subsection*{Figure S10}
Examples of an experimental time series after moving average detrending (red), an AR model fitted to the experimental data (green) and a surrogate time series  (blue). Y axis is a fluorescence ratio between \ca{} sensitive and \ca{} insensitive dyes.

\subsection*{Figure S11}
Example of a time series truncated for stationarity. a) The original time series is given in red and the time series, after trunctation, is given in blue. b) The cluster of \pvalues{} (y axis) that indicate nonstationarity when the entire series is analysed. c) The results of the staionarity test after truncation. The red line marks the \pvalue{} $0.05$ which is used as a cutoff for clusters of non-stationary \pvalues{}. When a a \pvalue{} is calculated that is $<0.05$ it is marked with a red dot.

\subsection*{Figure S12}
Examples of indirect Lyapunov exponents calculated for a) an experimental time series  b) an AR model used as a negative control. The 'L' values indicate the delay time or lag that was used for particular models and the points are only plotted for the best fitting model for each dimension and lag.

\end{document}
