# Supplementary material for: Nonlinear Time Series Analysis of Nodulation Factor Induced Calcium Oscillations: Evidence for Deterministic Chaos?
Source: PLoS One. 2009 Aug 13;4(8):e6637. doi: 10.1371/journal.pone.0006637 (PMC2722092; doi:10.1371/journal.pone.0006637)
Supplement: Additional Background S1 — We provide additional theoretical background information on the computational methods as most readers may not be familiar with the employed techniques. There is no one good source for these methods and interested readers would therefore have to consult a number of books and papers to gather this information. (0.05 MB TAR) [file pone.0006637.s002.tar › supplemental.bib]

@book{Kantz,
	Address = {New York, NY, USA},
	Author = {Holger Kantz and Thomas Schreiber},
	Date-Added = {2007-08-29 10:53:10 +0100},
	Date-Modified = {2007-08-29 10:53:10 +0100},
	Isbn = {0-521-55144-7},
	Publisher = {Cambridge University Press},
	Title = {Nonlinear time series analysis},
	Year = {1997}}

@article{citeulike:849862,
	Abstract = {The history of the development of statistical hypothesis testing in time series analysis is reviewed briefly and it is pointed out that the hypothesis testing procedure is not adequately defined as the procedure for statistical model identification. The classical maximum likelihood estimation procedure is reviewed and a new estimate minimum information theoretical criterion (AIC) estimate (MAICE) which is designed for the purpose of statistical identification is introduced. When there are several competing models the MAICE is defined by the model and the maximum likelihood estimates of the parameters which give the minimum of AIC defined by AIC = (-2)log-(maximum likelihood) + 2(number of independently adjusted parameters within the model). MAICE provides a versatile procedure for statistical model identification which is free from the ambiguities inherent in the application of conventional hypothesis testing procedure. The practical utility of MAICE in time series analysis is demonstrated with some numerical examples.},
	Author = {Akaike, H.},
	Citeulike-Article-Id = {849862},
	Date-Added = {2008-02-25 11:24:41 +0000},
	Date-Modified = {2008-02-25 11:24:41 +0000},
	Journal = {Automatic Control, IEEE Transactions on},
	Keywords = {aic, model, selection, statistical},
	Number = {6},
	Pages = {716--723},
	Priority = {5},
	Title = {A new look at the statistical model identification},
	Volume = {19},
	Year = {1974},
	Bdsk-Url-1 = {http://ieeexplore.ieee.org/xpls/abs%5C_all.jsp?arnumber=1100705}}


@article{PhysRevLett.77.635,
	Author = {Schreiber, Thomas and Schmitz, Andreas},
	Date-Added = {2007-10-22 11:23:34 +0100},
	Date-Modified = {2007-10-22 11:24:15 +0100},
	Journal = {Phys. Rev. Lett.},
	Month = {Jul},
	Number = {4},
	Numpages = {3},
	Pages = {635--638},
	Publisher = {American Physical Society},
	Title = {Improved Surrogate Data for Nonlinearity Tests},
	Volume = {77},
	Year = {1996},
	Bdsk-File-1 = {YnBsaXN0MDDUAQIDBAUGCQpYJHZlcnNpb25UJHRvcFkkYXJjaGl2ZXJYJG9iamVjdHMSAAGGoNEHCFRyb290gAFfEA9OU0tleWVkQXJjaGl2ZXKoCwwXGBkdJCVVJG51bGzTDQ4PEBEUViRjbGFzc1dOUy5rZXlzWk5TLm9iamVjdHOAB6ISE4ACgAOiFRaABIAGWWFsaWFzRGF0YVxyZWxhdGl2ZVBhdGjSDRobHFdOUy5kYXRhgAVPEQG8AAAAAAG8AAIAAAxNYWNpbnRvc2ggSEQAAAAAAAAAAAAAAAAAAADBC37oSCsAAABK2CYYc3Vycm9nYXRlc19TY2hyZWliZXIucGRmAAAAAAAAAAAAAAAAAAAAAAAAAAAAAAAAAAAAAAAAAAAAAAAAAAAAAGCCHsNCONMAAAAAAAAAAAACAAMAAAkgAAAAAAAAAAAAAAAAAAAACEFydGljbGVzABAACAAAwQtw2AAAABEACAAAw0IqwwAAAAEAEABK2CYASsp/AErKawAAbugAAgBHTWFjaW50b3NoIEhEOlVzZXJzOmhhemxlZGlzOkRvY3VtZW50czpBcnRpY2xlczpzdXJyb2dhdGVzX1NjaHJlaWJlci5wZGYAAA4AMgAYAHMAdQByAHIAbwBnAGEAdABlAHMAXwBTAGMAaAByAGUAaQBiAGUAcgAuAHAAZABmAA8AGgAMAE0AYQBjAGkAbgB0AG8AcwBoACAASABEABIAOlVzZXJzL2hhemxlZGlzL0RvY3VtZW50cy9BcnRpY2xlcy9zdXJyb2dhdGVzX1NjaHJlaWJlci5wZGYAEwABLwAAFQACAA///wAA0h4fICFYJGNsYXNzZXNaJGNsYXNzbmFtZaMhIiNdTlNNdXRhYmxlRGF0YVZOU0RhdGFYTlNPYmplY3RfEDEuLi8uLi9Eb2N1bWVudHMvQXJ0aWNsZXMvc3Vycm9nYXRlc19TY2hyZWliZXIucGRm0h4fJieiJyNcTlNEaWN0aW9uYXJ5AAgAEQAaAB8AKQAyADcAOgA/AEEAUwBcAGIAaQBwAHgAgwCFAIgAigCMAI8AkQCTAJ0AqgCvALcAuQJ5An4ChwKSApYCpAKrArQC6ALtAvAAAAAAAAACAQAAAAAAAAAoAAAAAAAAAAAAAAAAAAAC/Q==},
	Bdsk-Url-1 = {http://dx.doi.org/10.1103/PhysRevLett.77.635}}


@article{PhysRevE.56.316,
	Author = {Kennel, Matthew B.},
	Date-Added = {2007-09-27 11:30:16 +0100},
	Date-Modified = {2007-09-27 11:30:48 +0100},
	Journal = {Phys. Rev. E},
	Month = {Jul},
	Number = {1},
	Numpages = {5},
	Pages = {316--321},
	Publisher = {American Physical Society},
	Title = {Statistical test for dynamical nonstationarity in observed time-series data},
	Volume = {56},
	Year = {1997},
	Bdsk-File-1 = {YnBsaXN0MDDUAQIDBAUGCQpYJHZlcnNpb25UJHRvcFkkYXJjaGl2ZXJYJG9iamVjdHMSAAGGoNEHCFRyb290gAFfEA9OU0tleWVkQXJjaGl2ZXKoCwwXGBkdJCVVJG51bGzTDQ4PEBEUViRjbGFzc1dOUy5rZXlzWk5TLm9iamVjdHOAB6ISE4ACgAOiFRaABIAGWWFsaWFzRGF0YVxyZWxhdGl2ZVBhdGjSDRobHFdOUy5kYXRhgAVPEQHQAAAAAAHQAAIAAAxNYWNpbnRvc2ggSEQAAAAAAAAAAAAAAAAAAADBC37oSCsAAABK2CYddGVzdF9ub25zdGF0aW9uYXJ5X0tlbm5lbC5wZGYAAAAAAAAAAAAAAAAAAAAAAAAAAAAAAAAAAAAAAAAAAAAAAEraMMKdyRMAAAAAAAAAAAACAAMAAAkgAAAAAAAAAAAAAAAAAAAACEFydGljbGVzABAACAAAwQtw2AAAABEACAAAwp27AwAAAAEAEABK2CYASsp/AErKawAAbugAAgBMTWFjaW50b3NoIEhEOlVzZXJzOmhhemxlZGlzOkRvY3VtZW50czpBcnRpY2xlczp0ZXN0X25vbnN0YXRpb25hcnlfS2VubmVsLnBkZgAOADwAHQB0AGUAcwB0AF8AbgBvAG4AcwB0AGEAdABpAG8AbgBhAHIAeQBfAEsAZQBuAG4AZQBsAC4AcABkAGYADwAaAAwATQBhAGMAaQBuAHQAbwBzAGgAIABIAEQAEgA/VXNlcnMvaGF6bGVkaXMvRG9jdW1lbnRzL0FydGljbGVzL3Rlc3Rfbm9uc3RhdGlvbmFyeV9LZW5uZWwucGRmAAATAAEvAAAVAAIAD///AADSHh8gIVgkY2xhc3Nlc1okY2xhc3NuYW1loyEiI11OU011dGFibGVEYXRhVk5TRGF0YVhOU09iamVjdF8QNi4uLy4uL0RvY3VtZW50cy9BcnRpY2xlcy90ZXN0X25vbnN0YXRpb25hcnlfS2VubmVsLnBkZtIeHyYnoicjXE5TRGljdGlvbmFyeQAIABEAGgAfACkAMgA3ADoAPwBBAFMAXABiAGkAcAB4AIMAhQCIAIoAjACPAJEAkwCdAKoArwC3ALkCjQKSApsCpgKqArgCvwLIAwEDBgMJAAAAAAAAAgEAAAAAAAAAKAAAAAAAAAAAAAAAAAAAAxY=},
	Bdsk-Url-1 = {http://dx.doi.org/10.1103/PhysRevE.56.316}}


@article{Dupont:1993lr,
	Abstract = {Experimental observations indicate that Ca(2+)-induced Ca2+ release (CICR) may underlie Ca2+ oscillations in a variety of cells. In its original version, a theoretical model for signal-induced Ca2+ oscillations based on CICR assumed the existence of two types of pools, one sensitive to inositol 1,4,5-trisphosphate (IP3) and the other one sensitive to Ca2+. Recent experiments indicate that Ca2+ channels may sometimes be sensitive to both IP3 and Ca2+. Such a regulation may be viewed as Ca(2+)-sensitized IP3-induced Ca2+ release or, alternatively, as a form of IP3-sensitized CICR. We show that sustained oscillations can still occur in a one-pool model, provided that the same Ca2+ channels are sensitive to both Ca2+ and IP3 behaving as co-agonists. This model and the two-pool model based on CICR both account for a number of experimental observations but differ in some respects. Thus, while in the two-pool model the latency and period of Ca2+ oscillations are of the same order of magnitude and correlate in a roughly linear manner, latency in the one-pool model is always brief and remains much shorter than the period of oscillations. Moreover, the first Ca2+ spike is much larger than the following ones in the one-pool model. These distinctive properties might provide an explanation for the differences in Ca2+ oscillations observed in various cell types.},
	Address = {Faculte des Sciences, Universite Libre de Bruxelles, Belgium.},
	Au = {Dupont G and Goldbeter A},
	Author = {Dupont, G and Goldbeter, A},
	Da = {19931014},
	Date-Added = {2007-08-29 10:53:10 +0100},
	Date-Modified = {2007-08-29 10:53:10 +0100},
	Dcom = {19931014},
	Edat = {1993/04/01},
	Issn = {0143-4160 (Print)},
	Jid = {8006226},
	Journal = {Cell Calcium},
	Jt = {Cell calcium},
	Keywords = {Calcium/*metabolism/physiology, Calcium Channel Agonists/*pharmacology, Humans, Inositol 1,4,5-Trisphosphate/*pharmacology, *Models, Biological, Signal Transduction},
	Language = {eng},
	Lr = {20061115},
	Mhda = {1993/04/01 00:01},
	Number = {4},
	Own = {NLM},
	Pages = {311-22},
	Pl = {SCOTLAND},
	Pmid = {8370067},
	Pst = {ppublish},
	Pt = {Journal Article, Research Support, Non-U.S. Gov't},
	Pubm = {Print},
	Rn = {0 (Calcium Channel Agonists), 7440-70-2 (Calcium), 85166-31-0 (Inositol 1,4,5-Trisphosphate)},
	Sb = {IM},
	So = {Cell Calcium. 1993 Apr;14(4):311-22.},
	Stat = {MEDLINE},
	Title = {One-pool model for {Ca(2+)} oscillations involving {Ca(2+)} and inositol 1,4,5-trisphosphate as co-agonists for {Ca(2+)} release.},
	Volume = {14},
	Year = {1993}}


@article{Sauer:1991qy,
	Author = {Tim Sauer and James A. Yorke and Martin Casdagli},
	Date-Added = {2007-08-29 10:53:10 +0100},
	Date-Modified = {2007-08-29 10:53:10 +0100},
	Journal = {Journal of Statistical Physics},
	M3 = {10.1007/BF01053745},
	Number = {3},
	Pages = {579--616},
	Title = {Embedology},
	Ty = {JOUR},
	Volume = {V65},
	Year = {1991},
	Bdsk-File-1 = {YnBsaXN0MDDUAQIDBAUGCQpYJHZlcnNpb25UJHRvcFkkYXJjaGl2ZXJYJG9iamVjdHMSAAGGoNEHCFRyb290gAFfEA9OU0tleWVkQXJjaGl2ZXKoCwwXGBkdJCVVJG51bGzTDQ4PEBEUViRjbGFzc1dOUy5rZXlzWk5TLm9iamVjdHOAB6ISE4ACgAOiFRaABIAGWWFsaWFzRGF0YVxyZWxhdGl2ZVBhdGjSDRobHFdOUy5kYXRhgAVPEQG4AAAAAAG4AAIAAAxNYWNpbnRvc2ggSEQAAAAAAAAAAAAAAAAAAADBC37oSCsAAABK2CYXZW1iZWRvbG9neV9DYXNkYWdsaS5wZGYAAAAAAAAAAAAAAAAAAAAAAAAAAAAAAAAAAAAAAAAAAAAAAAAAAAAAAErZ4MKdyQsAAAAAAAAAAAACAAMAAAkgAAAAAAAAAAAAAAAAAAAACEFydGljbGVzABAACAAAwQtw2AAAABEACAAAwp26+wAAAAEAEABK2CYASsp/AErKawAAbugAAgBGTWFjaW50b3NoIEhEOlVzZXJzOmhhemxlZGlzOkRvY3VtZW50czpBcnRpY2xlczplbWJlZG9sb2d5X0Nhc2RhZ2xpLnBkZgAOADAAFwBlAG0AYgBlAGQAbwBsAG8AZwB5AF8AQwBhAHMAZABhAGcAbABpAC4AcABkAGYADwAaAAwATQBhAGMAaQBuAHQAbwBzAGgAIABIAEQAEgA5VXNlcnMvaGF6bGVkaXMvRG9jdW1lbnRzL0FydGljbGVzL2VtYmVkb2xvZ3lfQ2FzZGFnbGkucGRmAAATAAEvAAAVAAIAD///AADSHh8gIVgkY2xhc3Nlc1okY2xhc3NuYW1loyEiI11OU011dGFibGVEYXRhVk5TRGF0YVhOU09iamVjdF8QMC4uLy4uL0RvY3VtZW50cy9BcnRpY2xlcy9lbWJlZG9sb2d5X0Nhc2RhZ2xpLnBkZtIeHyYnoicjXE5TRGljdGlvbmFyeQAIABEAGgAfACkAMgA3ADoAPwBBAFMAXABiAGkAcAB4AIMAhQCIAIoAjACPAJEAkwCdAKoArwC3ALkCdQJ6AoMCjgKSAqACpwKwAuMC6ALrAAAAAAAAAgEAAAAAAAAAKAAAAAAAAAAAAAAAAAAAAvg=},
	Bdsk-Url-1 = {http://dx.doi.org/10.1007/BF01053745}}


@article{PhysRevE.60.4970,
	Author = {Hegger, Rainer and Kantz, Holger},
	Date-Added = {2008-02-14 12:26:06 +0000},
	Date-Modified = {2008-02-14 12:26:06 +0000},
	Journal = {Phys. Rev. E},
	Month = {Oct},
	Number = {4},
	Numpages = {3},
	Pages = {4970--4973},
	Publisher = {American Physical Society},
	Title = {Improved false nearest neighbor method to detect determinism in time series data},
	Volume = {60},
	Year = {1999},
	Bdsk-File-1 = {YnBsaXN0MDDUAQIDBAUGCQpYJHZlcnNpb25UJHRvcFkkYXJjaGl2ZXJYJG9iamVjdHMSAAGGoNEHCFRyb290gAFfEA9OU0tleWVkQXJjaGl2ZXKoCwwXGBkdJCVVJG51bGzTDQ4PEBEUViRjbGFzc1dOUy5rZXlzWk5TLm9iamVjdHOAB6ISE4ACgAOiFRaABIAGWWFsaWFzRGF0YVxyZWxhdGl2ZVBhdGjSDRobHFdOUy5kYXRhgAVPEQG8AAAAAAG8AAIAAAxNYWNpbnRvc2ggSEQAAAAAAAAAAAAAAAAAAADBC37oSCsAAABK2CYYZmFsc2VfbmVhcmVzdF9IZWdnZXIucGRmAAAAAAAAAAAAAAAAAAAAAAAAAAAAAAAAAAAAAAAAAAAAAAAAAAAAAIjhl8PZ5AMAAAAAAAAAAAACAAMAAAkgAAAAAAAAAAAAAAAAAAAACEFydGljbGVzABAACAAAwQtw2AAAABEACAAAw9nkAwAAAAEAEABK2CYASsp/AErKawAAbugAAgBHTWFjaW50b3NoIEhEOlVzZXJzOmhhemxlZGlzOkRvY3VtZW50czpBcnRpY2xlczpmYWxzZV9uZWFyZXN0X0hlZ2dlci5wZGYAAA4AMgAYAGYAYQBsAHMAZQBfAG4AZQBhAHIAZQBzAHQAXwBIAGUAZwBnAGUAcgAuAHAAZABmAA8AGgAMAE0AYQBjAGkAbgB0AG8AcwBoACAASABEABIAOlVzZXJzL2hhemxlZGlzL0RvY3VtZW50cy9BcnRpY2xlcy9mYWxzZV9uZWFyZXN0X0hlZ2dlci5wZGYAEwABLwAAFQACAA///wAA0h4fICFYJGNsYXNzZXNaJGNsYXNzbmFtZaMhIiNdTlNNdXRhYmxlRGF0YVZOU0RhdGFYTlNPYmplY3RfEDEuLi8uLi9Eb2N1bWVudHMvQXJ0aWNsZXMvZmFsc2VfbmVhcmVzdF9IZWdnZXIucGRm0h4fJieiJyNcTlNEaWN0aW9uYXJ5AAgAEQAaAB8AKQAyADcAOgA/AEEAUwBcAGIAaQBwAHgAgwCFAIgAigCMAI8AkQCTAJ0AqgCvALcAuQJ5An4ChwKSApYCpAKrArQC6ALtAvAAAAAAAAACAQAAAAAAAAAoAAAAAAAAAAAAAAAAAAAC/Q==},
	Bdsk-Url-1 = {http://dx.doi.org/10.1103/PhysRevE.60.4970}}


@article{RevModPhys.57.617,
	Author = {Eckmann, J. -P. and Ruelle, D.},
	Date-Added = {2008-01-18 10:40:28 +0000},
	Date-Modified = {2008-01-18 10:40:28 +0000},
	Journal = {Rev. Mod. Phys.},
	Month = {Jul},
	Number = {3},
	Numpages = {39},
	Pages = {617--656},
	Publisher = {American Physical Society},
	Title = {Ergodic theory of chaos and strange attractors},
	Volume = {57},
	Year = {1985},
	Bdsk-File-1 = {YnBsaXN0MDDUAQIDBAUGCQpYJHZlcnNpb25UJHRvcFkkYXJjaGl2ZXJYJG9iamVjdHMSAAGGoNEHCFRyb290gAFfEA9OU0tleWVkQXJjaGl2ZXKoCwwXGBkdJCVVJG51bGzTDQ4PEBEUViRjbGFzc1dOUy5rZXlzWk5TLm9iamVjdHOAB6ISE4ACgAOiFRaABIAGWWFsaWFzRGF0YVxyZWxhdGl2ZVBhdGjSDRobHFdOUy5kYXRhgAVPEQHUAAAAAAHUAAIAAAxNYWNpbnRvc2ggSEQAAAAAAAAAAAAAAAAAAADBC37oSCsAAABK2CYec3RyYW5nZV9hdHRyYWN0b3JzX0Vja21hbm4ucGRmAAAAAAAAAAAAAAAAAAAAAAAAAAAAAAAAAAAAAAAAAAAAAG+hW8O2MowAAAAAAAAAAAACAAMAAAkgAAAAAAAAAAAAAAAAAAAACEFydGljbGVzABAACAAAwQtw2AAAABEACAAAw7YyjAAAAAEAEABK2CYASsp/AErKawAAbugAAgBNTWFjaW50b3NoIEhEOlVzZXJzOmhhemxlZGlzOkRvY3VtZW50czpBcnRpY2xlczpzdHJhbmdlX2F0dHJhY3RvcnNfRWNrbWFubi5wZGYAAA4APgAeAHMAdAByAGEAbgBnAGUAXwBhAHQAdAByAGEAYwB0AG8AcgBzAF8ARQBjAGsAbQBhAG4AbgAuAHAAZABmAA8AGgAMAE0AYQBjAGkAbgB0AG8AcwBoACAASABEABIAQFVzZXJzL2hhemxlZGlzL0RvY3VtZW50cy9BcnRpY2xlcy9zdHJhbmdlX2F0dHJhY3RvcnNfRWNrbWFubi5wZGYAEwABLwAAFQACAA///wAA0h4fICFYJGNsYXNzZXNaJGNsYXNzbmFtZaMhIiNdTlNNdXRhYmxlRGF0YVZOU0RhdGFYTlNPYmplY3RfEDcuLi8uLi9Eb2N1bWVudHMvQXJ0aWNsZXMvc3RyYW5nZV9hdHRyYWN0b3JzX0Vja21hbm4ucGRm0h4fJieiJyNcTlNEaWN0aW9uYXJ5AAgAEQAaAB8AKQAyADcAOgA/AEEAUwBcAGIAaQBwAHgAgwCFAIgAigCMAI8AkQCTAJ0AqgCvALcAuQKRApYCnwKqAq4CvALDAswDBgMLAw4AAAAAAAACAQAAAAAAAAAoAAAAAAAAAAAAAAAAAAADGw==},
	Bdsk-Url-1 = {http://dx.doi.org/10.1103/RevModPhys.57.617}}


@article{Aparicio:2008sf,
	Abstract = { In this paper we use the "Recurrence Quantification Analysis" proposed by Zbilut and Webber [Zbilut, J.P., Webber Jr., C.L., 1992. Embeddings and delays as derived from quantification of recurrence plots. Physics Letters A 171, 199-203] to develop three test procedures that allow us to detect general dependence and, from that, possible deterministic behavior underlying series. Based on the concept of "Percent of Determinism" we obtain three statistics that allow us to test for the null hypothesis of randomness. The results of the application of these procedures to a set of simulated and real series reveal good behavior in a wide variety of situations, including different sample sizes and series affected by noise.},
	Author = {Aparicio, Teresa and Pozo, Eduardo F. and Saura, Dulce},
	Date-Added = {2008-04-09 19:57:39 +0100},
	Date-Modified = {2008-04-09 19:57:39 +0100},
	Journal = {Journal of Economic Behavior \& Organization},
	Keywords = {Recurrence plot; Recurrence quantification analysis; Test for determinism; Non-linear dynamics},
	Number = {3-4},
	Pages = {768--787},
	Title = {Detecting determinism using recurrence quantification analysis: Three test procedures},
	Ty = {JOUR},
	Volume = {65},
	Year = {2008},
	Bdsk-File-1 = {YnBsaXN0MDDUAQIDBAUGCQpYJHZlcnNpb25UJHRvcFkkYXJjaGl2ZXJYJG9iamVjdHMSAAGGoNEHCFRyb290gAFfEA9OU0tleWVkQXJjaGl2ZXKoCwwXGBkdJCVVJG51bGzTDQ4PEBEUViRjbGFzc1dOUy5rZXlzWk5TLm9iamVjdHOAB6ISE4ACgAOiFRaABIAGWWFsaWFzRGF0YVxyZWxhdGl2ZVBhdGjSDRobHFdOUy5kYXRhgAVPEQHqAAAAAAHqAAIAAAxNYWNpbnRvc2ggSEQAAAAAAAAAAAAAAAAAAADBC37oSCsAAABK2CYfcmVjdXJyYW5jZV9xdWFudGlmaWMjNEFEQTFDLnBkZgAAAAAAAAAAAAAAAAAAAAAAAAAAAAAAAAAAAAAAAAAAAEraHMKdyRIAAAAAAAAAAAACAAMAAAkgAAAAAAAAAAAAAAAAAAAACEFydGljbGVzABAACAAAwQtw2AAAABEACAAAwp27AgAAAAEAEABK2CYASsp/AErKawAAbugAAgBOTWFjaW50b3NoIEhEOlVzZXJzOmhhemxlZGlzOkRvY3VtZW50czpBcnRpY2xlczpyZWN1cnJhbmNlX3F1YW50aWZpYyM0QURBMUMucGRmAA4ATAAlAHIAZQBjAHUAcgByAGEAbgBjAGUAXwBxAHUAYQBuAHQAaQBmAGkAYwBhAHQAaQBvAG4AXwBBAHAAYQByAGkAYwBvAC4AcABkAGYADwAaAAwATQBhAGMAaQBuAHQAbwBzAGgAIABIAEQAEgBHVXNlcnMvaGF6bGVkaXMvRG9jdW1lbnRzL0FydGljbGVzL3JlY3VycmFuY2VfcXVhbnRpZmljYXRpb25fQXBhcmljby5wZGYAABMAAS8AABUAAgAP//8AANIeHyAhWCRjbGFzc2VzWiRjbGFzc25hbWWjISIjXU5TTXV0YWJsZURhdGFWTlNEYXRhWE5TT2JqZWN0XxA+Li4vLi4vRG9jdW1lbnRzL0FydGljbGVzL3JlY3VycmFuY2VfcXVhbnRpZmljYXRpb25fQXBhcmljby5wZGbSHh8mJ6InI1xOU0RpY3Rpb25hcnkACAARABoAHwApADIANwA6AD8AQQBTAFwAYgBpAHAAeACDAIUAiACKAIwAjwCRAJMAnQCqAK8AtwC5AqcCrAK1AsACxALSAtkC4gMjAygDKwAAAAAAAAIBAAAAAAAAACgAAAAAAAAAAAAAAAAAAAM4},
	Bdsk-Url-1 = {http://www.sciencedirect.com/science/article/B6V8F-4M93BHS-1/2/dbccee53b8b45fd78922502994cbc4fa}}


@article{PhysRevLett.68.427,
	Author = {Kaplan, Daniel T. and Glass, Leon},
	Date-Added = {2008-02-15 11:58:15 +0000},
	Date-Modified = {2008-02-15 11:58:15 +0000},
	Journal = {Phys. Rev. Lett.},
	Month = {Jan},
	Number = {4},
	Numpages = {3},
	Pages = {427--430},
	Publisher = {American Physical Society},
	Title = {Direct test for determinism in a time series},
	Volume = {68},
	Year = {1992},
	Bdsk-Url-1 = {http://dx.doi.org/10.1103/PhysRevLett.68.427}}

@article{1993PhyD...64..431K,
	Adsnote = {Provided by the SAO/NASA Astrophysics Data System},
	Adsurl = {http://adsabs.harvard.edu/abs/1993PhyD...64..431K},
	Author = {{Kaplan}, D.~T. and {Glass}, L.},
	Date-Added = {2008-02-04 17:16:01 +0000},
	Date-Modified = {2008-02-04 17:16:01 +0000},
	Journal = {Physica D Nonlinear Phenomena},
	Month = apr,
	Pages = {431-454},
	Title = {Coarse-grained embeddings of time series: random walks, Gaussian random processes, and deterministic chaos},
	Volume = 64,
	Year = 1993,
	Bdsk-File-1 = {YnBsaXN0MDDUAQIDBAUGCQpYJHZlcnNpb25UJHRvcFkkYXJjaGl2ZXJYJG9iamVjdHMSAAGGoNEHCFRyb290gAFfEA9OU0tleWVkQXJjaGl2ZXKoCwwXGBkdJCVVJG51bGzTDQ4PEBEUViRjbGFzc1dOUy5rZXlzWk5TLm9iamVjdHOAB6ISE4ACgAOiFRaABIAGWWFsaWFzRGF0YVxyZWxhdGl2ZVBhdGjSDRobHFdOUy5kYXRhgAVPEQHAAAAAAAHAAAIAAAxNYWNpbnRvc2ggSEQAAAAAAAAAAAAAAAAAAADBC37oSCsAAABK2CYZY29hcnNlLWdyYWluZWRfS2FwbGFuLnBkZgAAAAAAAAAAAAAAAAAAAAAAAAAAAAAAAAAAAAAAAAAAAAAAAAAAAHJc6cPM+MIAAAAAAAAAAAACAAMAAAkgAAAAAAAAAAAAAAAAAAAACEFydGljbGVzABAACAAAwQtw2AAAABEACAAAw8z4wgAAAAEAEABK2CYASsp/AErKawAAbugAAgBITWFjaW50b3NoIEhEOlVzZXJzOmhhemxlZGlzOkRvY3VtZW50czpBcnRpY2xlczpjb2Fyc2UtZ3JhaW5lZF9LYXBsYW4ucGRmAA4ANAAZAGMAbwBhAHIAcwBlAC0AZwByAGEAaQBuAGUAZABfAEsAYQBwAGwAYQBuAC4AcABkAGYADwAaAAwATQBhAGMAaQBuAHQAbwBzAGgAIABIAEQAEgA7VXNlcnMvaGF6bGVkaXMvRG9jdW1lbnRzL0FydGljbGVzL2NvYXJzZS1ncmFpbmVkX0thcGxhbi5wZGYAABMAAS8AABUAAgAP//8AANIeHyAhWCRjbGFzc2VzWiRjbGFzc25hbWWjISIjXU5TTXV0YWJsZURhdGFWTlNEYXRhWE5TT2JqZWN0XxAyLi4vLi4vRG9jdW1lbnRzL0FydGljbGVzL2NvYXJzZS1ncmFpbmVkX0thcGxhbi5wZGbSHh8mJ6InI1xOU0RpY3Rpb25hcnkACAARABoAHwApADIANwA6AD8AQQBTAFwAYgBpAHAAeACDAIUAiACKAIwAjwCRAJMAnQCqAK8AtwC5An0CggKLApYCmgKoAq8CuALtAvIC9QAAAAAAAAIBAAAAAAAAACgAAAAAAAAAAAAAAAAAAAMC},
	Bdsk-Url-1 = {http://dx.doi.org/10.1016/0167-2789(93)90054-5}}


@article{PhysRevE.47.2401,
	Author = {Schreiber, Thomas},
	Date-Added = {2007-08-29 10:53:10 +0100},
	Date-Modified = {2007-10-05 11:24:45 +0100},
	Journal = {Phys. Rev. E},
	Month = {Apr},
	Number = {4},
	Numpages = {3},
	Pages = {2401--2404},
	Publisher = {American Physical Society},
	Title = {Extremely simple nonlinear noise-reduction method},
	Volume = {47},
	Year = {1993},
	Bdsk-File-1 = {YnBsaXN0MDDUAQIDBAUGCQpYJHZlcnNpb25UJHRvcFkkYXJjaGl2ZXJYJG9iamVjdHMSAAGGoNEHCFRyb290gAFfEA9OU0tleWVkQXJjaGl2ZXKoCwwXGBkdJCVVJG51bGzTDQ4PEBEUViRjbGFzc1dOUy5rZXlzWk5TLm9iamVjdHOAB6ISE4ACgAOiFRaABIAGWWFsaWFzRGF0YVxyZWxhdGl2ZVBhdGjSDRobHFdOUy5kYXRhgAVPEQHkAAAAAAHkAAIAAAxNYWNpbnRvc2ggSEQAAAAAAAAAAAAAAAAAAADBC37oSCsAAABK2CYfc2ltcGxlX25vbmxpbmVhcl9ub2kjNEFEQTI3LnBkZgAAAAAAAAAAAAAAAAAAAAAAAAAAAAAAAAAAAAAAAAAAAEraJ8KdyRIAAAAAAAAAAAACAAMAAAkgAAAAAAAAAAAAAAAAAAAACEFydGljbGVzABAACAAAwQtw2AAAABEACAAAwp27AgAAAAEAEABK2CYASsp/AErKawAAbugAAgBOTWFjaW50b3NoIEhEOlVzZXJzOmhhemxlZGlzOkRvY3VtZW50czpBcnRpY2xlczpzaW1wbGVfbm9ubGluZWFyX25vaSM0QURBMjcucGRmAA4ASAAjAHMAaQBtAHAAbABlAF8AbgBvAG4AbABpAG4AZQBhAHIAXwBuAG8AaQBzAGUAXwBTAGgAcgBlAGkAYgBlAHIALgBwAGQAZgAPABoADABNAGEAYwBpAG4AdABvAHMAaAAgAEgARAASAEVVc2Vycy9oYXpsZWRpcy9Eb2N1bWVudHMvQXJ0aWNsZXMvc2ltcGxlX25vbmxpbmVhcl9ub2lzZV9TaHJlaWJlci5wZGYAABMAAS8AABUAAgAP//8AANIeHyAhWCRjbGFzc2VzWiRjbGFzc25hbWWjISIjXU5TTXV0YWJsZURhdGFWTlNEYXRhWE5TT2JqZWN0XxA8Li4vLi4vRG9jdW1lbnRzL0FydGljbGVzL3NpbXBsZV9ub25saW5lYXJfbm9pc2VfU2hyZWliZXIucGRm0h4fJieiJyNcTlNEaWN0aW9uYXJ5AAgAEQAaAB8AKQAyADcAOgA/AEEAUwBcAGIAaQBwAHgAgwCFAIgAigCMAI8AkQCTAJ0AqgCvALcAuQKhAqYCrwK6Ar4CzALTAtwDGwMgAyMAAAAAAAACAQAAAAAAAAAoAAAAAAAAAAAAAAAAAAADMA==},
	Bdsk-Url-1 = {http://dx.doi.org/10.1103/PhysRevE.47.2401}}

@article{PhysRevLett.77.635,
	Author = {Schreiber, Thomas and Schmitz, Andreas},
	Date-Added = {2007-10-22 11:23:34 +0100},
	Date-Modified = {2007-10-22 11:24:15 +0100},
	Journal = {Phys. Rev. Lett.},
	Month = {Jul},
	Number = {4},
	Numpages = {3},
	Pages = {635--638},
	Publisher = {American Physical Society},
	Title = {Improved Surrogate Data for Nonlinearity Tests},
	Volume = {77},
	Year = {1996},
	Bdsk-File-1 = {YnBsaXN0MDDUAQIDBAUGCQpYJHZlcnNpb25UJHRvcFkkYXJjaGl2ZXJYJG9iamVjdHMSAAGGoNEHCFRyb290gAFfEA9OU0tleWVkQXJjaGl2ZXKoCwwXGBkdJCVVJG51bGzTDQ4PEBEUViRjbGFzc1dOUy5rZXlzWk5TLm9iamVjdHOAB6ISE4ACgAOiFRaABIAGWWFsaWFzRGF0YVxyZWxhdGl2ZVBhdGjSDRobHFdOUy5kYXRhgAVPEQG8AAAAAAG8AAIAAAxNYWNpbnRvc2ggSEQAAAAAAAAAAAAAAAAAAADBC37oSCsAAABK2CYYc3Vycm9nYXRlc19TY2hyZWliZXIucGRmAAAAAAAAAAAAAAAAAAAAAAAAAAAAAAAAAAAAAAAAAAAAAAAAAAAAAGCCHsNCONMAAAAAAAAAAAACAAMAAAkgAAAAAAAAAAAAAAAAAAAACEFydGljbGVzABAACAAAwQtw2AAAABEACAAAw0IqwwAAAAEAEABK2CYASsp/AErKawAAbugAAgBHTWFjaW50b3NoIEhEOlVzZXJzOmhhemxlZGlzOkRvY3VtZW50czpBcnRpY2xlczpzdXJyb2dhdGVzX1NjaHJlaWJlci5wZGYAAA4AMgAYAHMAdQByAHIAbwBnAGEAdABlAHMAXwBTAGMAaAByAGUAaQBiAGUAcgAuAHAAZABmAA8AGgAMAE0AYQBjAGkAbgB0AG8AcwBoACAASABEABIAOlVzZXJzL2hhemxlZGlzL0RvY3VtZW50cy9BcnRpY2xlcy9zdXJyb2dhdGVzX1NjaHJlaWJlci5wZGYAEwABLwAAFQACAA///wAA0h4fICFYJGNsYXNzZXNaJGNsYXNzbmFtZaMhIiNdTlNNdXRhYmxlRGF0YVZOU0RhdGFYTlNPYmplY3RfEDEuLi8uLi9Eb2N1bWVudHMvQXJ0aWNsZXMvc3Vycm9nYXRlc19TY2hyZWliZXIucGRm0h4fJieiJyNcTlNEaWN0aW9uYXJ5AAgAEQAaAB8AKQAyADcAOgA/AEEAUwBcAGIAaQBwAHgAgwCFAIgAigCMAI8AkQCTAJ0AqgCvALcAuQJ5An4ChwKSApYCpAKrArQC6ALtAvAAAAAAAAACAQAAAAAAAAAoAAAAAAAAAAAAAAAAAAAC/Q==},
	Bdsk-Url-1 = {http://dx.doi.org/10.1103/PhysRevLett.77.635}}


@article{2001PNAS...98.7107P,
	Adsnote = {Provided by the SAO/NASA Astrophysics Data System},
	Adsurl = {http://adsabs.harvard.edu/abs/2001PNAS...98.7107P},
	Author = {{Poon}, C.-S. and {Barahona}, M.},
	Date-Added = {2008-02-07 14:50:35 +0000},
	Date-Modified = {2008-02-07 14:50:35 +0000},
	Journal = {Proceedings of the National Academy of Science},
	Month = jun,
	Pages = {7107-7112},
	Title = {{Titration of chaos with added noise}},
	Volume = 98,
	Year = 2001,
	Bdsk-File-1 = {YnBsaXN0MDDUAQIDBAUGCQpYJHZlcnNpb25UJHRvcFkkYXJjaGl2ZXJYJG9iamVjdHMSAAGGoNEHCFRyb290gAFfEA9OU0tleWVkQXJjaGl2ZXKoCwwXGBkdJCVVJG51bGzTDQ4PEBEUViRjbGFzc1dOUy5rZXlzWk5TLm9iamVjdHOAB6ISE4ACgAOiFRaABIAGWWFsaWFzRGF0YVxyZWxhdGl2ZVBhdGjSDRobHFdOUy5kYXRhgAVPEQHIAAAAAAHIAAIAAAxNYWNpbnRvc2ggSEQAAAAAAAAAAAAAAAAAAADBC37oSCsAAABK2CYbdGl0cmF0aW9uX1Bvb25fQmFyYWhvbmEucGRmAAAAAAAAAAAAAAAAAAAAAAAAAAAAAAAAAAAAAAAAAAAAAAAAAHN8tsPQy2oAAAAAAAAAAAACAAMAAAkgAAAAAAAAAAAAAAAAAAAACEFydGljbGVzABAACAAAwQtw2AAAABEACAAAw9DLagAAAAEAEABK2CYASsp/AErKawAAbugAAgBKTWFjaW50b3NoIEhEOlVzZXJzOmhhemxlZGlzOkRvY3VtZW50czpBcnRpY2xlczp0aXRyYXRpb25fUG9vbl9CYXJhaG9uYS5wZGYADgA4ABsAdABpAHQAcgBhAHQAaQBvAG4AXwBQAG8AbwBuAF8AQgBhAHIAYQBoAG8AbgBhAC4AcABkAGYADwAaAAwATQBhAGMAaQBuAHQAbwBzAGgAIABIAEQAEgA9VXNlcnMvaGF6bGVkaXMvRG9jdW1lbnRzL0FydGljbGVzL3RpdHJhdGlvbl9Qb29uX0JhcmFob25hLnBkZgAAEwABLwAAFQACAA///wAA0h4fICFYJGNsYXNzZXNaJGNsYXNzbmFtZaMhIiNdTlNNdXRhYmxlRGF0YVZOU0RhdGFYTlNPYmplY3RfEDQuLi8uLi9Eb2N1bWVudHMvQXJ0aWNsZXMvdGl0cmF0aW9uX1Bvb25fQmFyYWhvbmEucGRm0h4fJieiJyNcTlNEaWN0aW9uYXJ5AAgAEQAaAB8AKQAyADcAOgA/AEEAUwBcAGIAaQBwAHgAgwCFAIgAigCMAI8AkQCTAJ0AqgCvALcAuQKFAooCkwKeAqICsAK3AsAC9wL8Av8AAAAAAAACAQAAAAAAAAAoAAAAAAAAAAAAAAAAAAADDA==}}
